# Supplementary material for: Development of tethered dual catalysts: synergy between photo- and transition metal catalysts for enhanced catalysis
Source: Chem Sci. 2020 Jun 5;11(24):6256–67. doi: 10.1039/d0sc02703k (PMC7480183; doi:10.1039/d0sc02703k)
Supplement: Supplementary file 2 [file SC-011-D0SC02703K-s002.cif]

# Electronic Supplementary Material (ESI) for Chemical Science.
# This journal is © The Royal Society of Chemistry 2020

####################################################################### 
# 
# This file contains crystal structure data downloaded from the 
# Cambridge Structural Database (CSD) hosted by the Cambridge 
# Crystallographic Data Centre (CCDC).
# 
# Full information about CCDC data access policies and citation 
# guidelines are available at http://www.ccdc.cam.ac.uk/access/V1 
# 
# Audit and citation data items may have been added by the CCDC. 
# Please retain this information to preserve the provenance of 
# this file and to allow appropriate attribution of the data. 
# 
#######################################################################

data_indrerk_5_bdpmeoh_16oct17_0ma_a
_database_code_depnum_ccdc_archive 'CCDC 1955141'
loop_
_audit_author_name
_audit_author_address
'Mohan Bhadbhade'
;University of New South Wales
Australia
;
_audit_update_record             
;
2019-09-23 deposited with the CCDC.	2020-06-03 downloaded from the CCDC.
;
_audit_creation_date             2019-07-01
_audit_creation_method           
;
Olex2 1.2
(compiled 2018.05.29 svn.r3508 for OlexSys, GUI svn.r5506)
;
_shelx_SHELXL_version_number     2018/3
_chemical_name_common            ?
_chemical_name_systematic        ?
_chemical_formula_moiety         'C26 H25 B F2 N6'
_chemical_formula_sum            'C26 H25 B F2 N6'
_chemical_formula_weight         470.33
_chemical_melting_point          ?
loop_
_atom_type_symbol
_atom_type_description
_atom_type_scat_dispersion_real
_atom_type_scat_dispersion_imag
_atom_type_scat_source
C C 0.0033 0.0016 'International Tables Vol C Tables 4.2.6.8 and 6.1.1.4'
H H 0.0000 0.0000 'International Tables Vol C Tables 4.2.6.8 and 6.1.1.4'
B B 0.0013 0.0007 'International Tables Vol C Tables 4.2.6.8 and 6.1.1.4'
F F 0.0171 0.0103 'International Tables Vol C Tables 4.2.6.8 and 6.1.1.4'
N N 0.0061 0.0033 'International Tables Vol C Tables 4.2.6.8 and 6.1.1.4'

_shelx_space_group_comment       
;
The symmetry employed for this shelxl refinement is uniquely defined
by the following loop, which should always be used as a source of
symmetry information in preference to the above space-group names.
They are only intended as comments.
;
_space_group_crystal_system      monoclinic
_space_group_IT_number           15
_space_group_name_H-M_alt        'C 1 2/c 1'
_space_group_name_Hall           '-C 2yc'
loop_
_space_group_symop_operation_xyz
'x, y, z'
'-x, y, -z+1/2'
'x+1/2, y+1/2, z'
'-x+1/2, y+1/2, -z+1/2'
'-x, -y, -z'
'x, -y, z-1/2'
'-x+1/2, -y+1/2, -z'
'x+1/2, -y+1/2, z-1/2'

_cell_length_a                   28.780(3)
_cell_length_b                   10.3596(9)
_cell_length_c                   15.8174(13)
_cell_angle_alpha                90
_cell_angle_beta                 90.308(5)
_cell_angle_gamma                90
_cell_volume                     4715.9(7)
_cell_formula_units_Z            8
_cell_measurement_reflns_used    9921
_cell_measurement_temperature    149.9
_cell_measurement_theta_max      26.073
_cell_measurement_theta_min      2.453
_shelx_estimated_absorpt_T_max   0.987
_shelx_estimated_absorpt_T_min   0.977
_exptl_absorpt_coefficient_mu    0.092
_exptl_absorpt_correction_T_max  0.7454
_exptl_absorpt_correction_T_min  0.6822
_exptl_absorpt_correction_type   multi-scan
_exptl_absorpt_process_details   
'SADABS-2016/2 (Bruker,2016/2) was used for absorption correction. wR2(int) was 0.0988 before and 0.0575 after correction. The Ratio of minimum to maximum transmission is 0.9152. The \l/2 correction factor is Not present.'
_exptl_absorpt_special_details   ?
_exptl_crystal_colour            'yellowish orange'
_exptl_crystal_colour_modifier   yellowish
_exptl_crystal_colour_primary    orange
_exptl_crystal_density_diffrn    1.325
_exptl_crystal_density_meas      ?
_exptl_crystal_density_method    ?
_exptl_crystal_description       block
_exptl_crystal_F_000             1968
_exptl_crystal_size_max          0.256
_exptl_crystal_size_mid          0.152
_exptl_crystal_size_min          0.142
_exptl_transmission_factor_max   ?
_exptl_transmission_factor_min   ?
_diffrn_reflns_av_R_equivalents  0.0463
_diffrn_reflns_av_unetI/netI     0.0232
_diffrn_reflns_Laue_measured_fraction_full 0.999
_diffrn_reflns_Laue_measured_fraction_max 0.999
_diffrn_reflns_limit_h_max       35
_diffrn_reflns_limit_h_min       -36
_diffrn_reflns_limit_k_max       12
_diffrn_reflns_limit_k_min       -12
_diffrn_reflns_limit_l_max       19
_diffrn_reflns_limit_l_min       -19
_diffrn_reflns_number            58472
_diffrn_reflns_point_group_measured_fraction_full 0.999
_diffrn_reflns_point_group_measured_fraction_max 0.999
_diffrn_reflns_theta_full        25.242
_diffrn_reflns_theta_max         26.456
_diffrn_reflns_theta_min         2.452
_diffrn_ambient_temperature      149.9
_diffrn_detector_area_resol_mean ?
_diffrn_measured_fraction_theta_full 0.999
_diffrn_measured_fraction_theta_max 0.999
_diffrn_measurement_device_type  'Bruker APEXII'
_diffrn_measurement_method       '\f and \w scans'
_diffrn_radiation_type           MoK\a
_diffrn_radiation_wavelength     0.71073
_diffrn_source                   ?
_diffrn_standards_number         0
_reflns_Friedel_coverage         0.000
_reflns_Friedel_fraction_full    .
_reflns_Friedel_fraction_max     .
_reflns_number_gt                3900
_reflns_number_total             4850
_reflns_special_details          
;
 Reflections were merged by SHELXL according to the crystal
 class for the calculation of statistics and refinement.
 
 _reflns_Friedel_fraction is defined as the number of unique
 Friedel pairs measured divided by the number that would be
 possible theoretically, ignoring centric projections and
 systematic absences.
;
_reflns_threshold_expression     'I > 2\s(I)'
_computing_cell_refinement       'SAINT v8.37A (Bruker, 2015)'
_computing_data_collection       ?
_computing_data_reduction        'SAINT v8.37A (Bruker, 2015)'
_computing_molecular_graphics    'Olex2 (Dolomanov et al., 2009)'
_computing_publication_material  'Olex2 (Dolomanov et al., 2009)'
_computing_structure_refinement  'ShelXL (Sheldrick, 2015)'
_computing_structure_solution    'SHELXT 2014/5 (Sheldrick, 2014)'
_refine_diff_density_max         0.544
_refine_diff_density_min         -0.237
_refine_diff_density_rms         0.045
_refine_ls_extinction_coef       .
_refine_ls_extinction_method     none
_refine_ls_goodness_of_fit_ref   1.066
_refine_ls_hydrogen_treatment    constr
_refine_ls_matrix_type           full
_refine_ls_number_parameters     320
_refine_ls_number_reflns         4850
_refine_ls_number_restraints     0
_refine_ls_R_factor_all          0.0538
_refine_ls_R_factor_gt           0.0395
_refine_ls_restrained_S_all      1.066
_refine_ls_shift/su_max          0.001
_refine_ls_shift/su_mean         0.000
_refine_ls_structure_factor_coef Fsqd
_refine_ls_weighting_details     
'w=1/[\s^2^(Fo^2^)+(0.0465P)^2^+5.1769P] where P=(Fo^2^+2Fc^2^)/3'
_refine_ls_weighting_scheme      calc
_refine_ls_wR_factor_gt          0.1003
_refine_ls_wR_factor_ref         0.1108
_refine_special_details          ?
_olex2_refinement_description    
;
1. Fixed Uiso
 At 1.2 times of:
  All C(H) groups, All C(H,H) groups
 At 1.5 times of:
  All C(H,H,H) groups
2.a Secondary CH2 refined with riding coordinates:
 C23(H23A,H23B)
2.b Aromatic/amide H refined with riding coordinates:
 C2(H2), C8(H8), C15(H15), C16(H16), C18(H18), C19(H19), C20(H20), C22(H22),
 C24(H24), C25(H25), C26(H26)
2.c Idealised Me refined as rotating group:
 C10(H10A,H10B,H10C), C11(H11A,H11B,H11C), C12(H12A,H12B,H12C), C13(H13A,H13B,
 H13C)
;
_atom_sites_solution_hydrogens   geom
_atom_sites_solution_primary     ?
_atom_sites_solution_secondary   ?
loop_
_atom_site_label
_atom_site_type_symbol
_atom_site_fract_x
_atom_site_fract_y
_atom_site_fract_z
_atom_site_U_iso_or_equiv
_atom_site_adp_type
_atom_site_occupancy
_atom_site_site_symmetry_order
_atom_site_calc_flag
_atom_site_refinement_flags_posn
_atom_site_refinement_flags_adp
_atom_site_refinement_flags_occupancy
_atom_site_disorder_assembly
_atom_site_disorder_group
B1 B 0.86269(6) 0.67533(16) 0.37515(11) 0.0199(3) Uani 1 1 d . . . . .
C1 C 0.88893(5) 0.75410(17) 0.22885(10) 0.0281(4) Uani 1 1 d . . . . .
F1 F 0.88041(3) 0.77775(9) 0.42247(6) 0.0270(2) Uani 1 1 d . . . . .
N1 N 0.85537(4) 0.71681(13) 0.28276(8) 0.0209(3) Uani 1 1 d . . . . .
C2 C 0.86942(6) 0.77317(17) 0.14908(10) 0.0296(4) Uani 1 1 d . . . . .
H2 H 0.885822 0.799185 0.099973 0.036 Uiso 1 1 calc R . . . .
F2 F 0.89424(3) 0.57326(9) 0.37955(6) 0.0297(2) Uani 1 1 d . . . . .
N2 N 0.81481(4) 0.63358(12) 0.40890(8) 0.0202(3) Uani 1 1 d . . . . .
C3 C 0.82244(5) 0.74816(15) 0.15297(9) 0.0221(3) Uani 1 1 d . . . . .
N3 N 0.53980(4) 0.73493(13) 0.01213(8) 0.0226(3) Uani 1 1 d . . . . .
C4 C 0.81318(5) 0.71337(14) 0.23824(9) 0.0186(3) Uani 1 1 d . . . . .
N4 N 0.54463(4) 0.60644(13) -0.00236(8) 0.0254(3) Uani 1 1 d . . . . .
C5 C 0.77208(5) 0.67952(13) 0.27970(9) 0.0181(3) Uani 1 1 d . . . . .
N5 N 0.46758(4) 0.80664(14) 0.06673(9) 0.0288(3) Uani 1 1 d . . . . .
C6 C 0.77264(5) 0.64277(14) 0.36457(9) 0.0195(3) Uani 1 1 d . . . . .
N6 N 0.46571(5) 0.92012(16) 0.10906(10) 0.0401(4) Uani 1 1 d . . . . .
C7 C 0.73629(5) 0.60749(15) 0.42090(10) 0.0232(3) Uani 1 1 d . . . . .
C8 C 0.75762(6) 0.57677(16) 0.49647(10) 0.0273(4) Uani 1 1 d . . . . .
H8 H 0.742210 0.549536 0.546343 0.033 Uiso 1 1 calc R . . . .
C9 C 0.80559(6) 0.59218(15) 0.48785(10) 0.0250(3) Uani 1 1 d . . . . .
C10 C 0.93855(6) 0.7719(2) 0.25460(13) 0.0453(5) Uani 1 1 d . . . . .
H10A H 0.940646 0.839413 0.297856 0.068 Uiso 1 1 calc GR . . . .
H10B H 0.956864 0.797297 0.205253 0.068 Uiso 1 1 calc GR . . . .
H10C H 0.950697 0.690705 0.277558 0.068 Uiso 1 1 calc GR . . . .
C11 C 0.79001(6) 0.75566(17) 0.07903(10) 0.0276(4) Uani 1 1 d . . . . .
H11A H 0.770982 0.677286 0.076664 0.041 Uiso 1 1 calc GR . . . .
H11B H 0.807987 0.763434 0.026831 0.041 Uiso 1 1 calc GR . . . .
H11C H 0.769800 0.831189 0.085106 0.041 Uiso 1 1 calc GR . . . .
C12 C 0.68500(5) 0.60363(17) 0.40520(11) 0.0303(4) Uani 1 1 d . . . . .
H12A H 0.675627 0.680190 0.372963 0.045 Uiso 1 1 calc GR . . . .
H12B H 0.668647 0.602409 0.459382 0.045 Uiso 1 1 calc GR . . . .
H12C H 0.677131 0.525768 0.372986 0.045 Uiso 1 1 calc GR . . . .
C13 C 0.84280(6) 0.56514(17) 0.55118(10) 0.0328(4) Uani 1 1 d . . . . .
H13A H 0.858135 0.483496 0.537165 0.049 Uiso 1 1 calc GR . . . .
H13B H 0.829087 0.558928 0.607607 0.049 Uiso 1 1 calc GR . . . .
H13C H 0.865671 0.635216 0.550442 0.049 Uiso 1 1 calc GR . . . .
C14 C 0.72756(5) 0.68072(14) 0.23134(9) 0.0184(3) Uani 1 1 d . . . . .
C15 C 0.70553(5) 0.79571(15) 0.21008(10) 0.0247(3) Uani 1 1 d . . . . .
H15 H 0.718436 0.875233 0.228730 0.030 Uiso 1 1 calc R . . . .
C16 C 0.66513(5) 0.79640(15) 0.16220(10) 0.0237(3) Uani 1 1 d . . . . .
H16 H 0.650681 0.876265 0.148629 0.028 Uiso 1 1 calc R . . . .
C17 C 0.64536(5) 0.68148(14) 0.13363(9) 0.0178(3) Uani 1 1 d . . . . .
C18 C 0.66702(5) 0.56614(14) 0.15639(10) 0.0227(3) Uani 1 1 d . . . . .
H18 H 0.653935 0.486402 0.138584 0.027 Uiso 1 1 calc R . . . .
C19 C 0.70723(5) 0.56609(15) 0.20444(10) 0.0233(3) Uani 1 1 d . . . . .
H19 H 0.721245 0.486208 0.219378 0.028 Uiso 1 1 calc R . . . .
C20 C 0.58293(5) 0.57463(15) 0.03936(10) 0.0239(3) Uani 1 1 d . . . . .
H20 H 0.595464 0.489816 0.040587 0.029 Uiso 1 1 calc R . . . .
C21 C 0.60306(5) 0.68061(14) 0.08178(9) 0.0190(3) Uani 1 1 d . . . . .
C22 C 0.57370(5) 0.78216(15) 0.06268(9) 0.0210(3) Uani 1 1 d . . . . .
H22 H 0.576781 0.868806 0.081553 0.025 Uiso 1 1 calc R . . . .
C23 C 0.49573(5) 0.79628(17) -0.00805(10) 0.0270(4) Uani 1 1 d . . . . .
H23A H 0.501408 0.883370 -0.031588 0.032 Uiso 1 1 calc R . . . .
H23B H 0.479060 0.744791 -0.051348 0.032 Uiso 1 1 calc R . . . .
C24 C 0.44374(7) 0.8905(2) 0.17988(13) 0.0494(5) Uani 1 1 d . . . . .
H24 H 0.436602 0.951214 0.222891 0.059 Uiso 1 1 calc R . . . .
C25 C 0.43239(7) 0.7606(2) 0.18391(13) 0.0499(6) Uani 1 1 d . . . . .
H25 H 0.416679 0.717222 0.228274 0.060 Uiso 1 1 calc R . . . .
C26 C 0.44853(6) 0.7086(2) 0.11077(12) 0.0393(4) Uani 1 1 d . . . . .
H26 H 0.446754 0.620694 0.094018 0.047 Uiso 1 1 calc R . . . .

loop_
_atom_site_aniso_label
_atom_site_aniso_U_11
_atom_site_aniso_U_22
_atom_site_aniso_U_33
_atom_site_aniso_U_23
_atom_site_aniso_U_13
_atom_site_aniso_U_12
B1 0.0185(8) 0.0181(8) 0.0229(8) 0.0006(6) -0.0050(6) -0.0006(6)
C1 0.0185(8) 0.0383(10) 0.0277(8) 0.0030(7) 0.0012(6) -0.0018(7)
F1 0.0315(5) 0.0240(5) 0.0254(5) -0.0011(4) -0.0062(4) -0.0084(4)
N1 0.0147(6) 0.0267(7) 0.0212(6) 0.0008(5) -0.0017(5) -0.0012(5)
C2 0.0233(8) 0.0429(10) 0.0227(8) 0.0044(7) 0.0034(6) -0.0009(7)
F2 0.0236(5) 0.0245(5) 0.0408(6) 0.0049(4) -0.0052(4) 0.0045(4)
N2 0.0219(6) 0.0187(6) 0.0200(6) 0.0020(5) -0.0032(5) -0.0020(5)
C3 0.0220(7) 0.0230(8) 0.0214(7) 0.0003(6) -0.0007(6) 0.0010(6)
N3 0.0175(6) 0.0265(7) 0.0238(6) -0.0001(5) -0.0033(5) 0.0000(5)
C4 0.0174(7) 0.0188(7) 0.0194(7) -0.0007(6) -0.0038(5) 0.0005(5)
N4 0.0223(7) 0.0255(7) 0.0283(7) -0.0002(6) -0.0039(5) -0.0041(5)
C5 0.0180(7) 0.0131(7) 0.0232(7) -0.0028(6) -0.0021(6) 0.0008(5)
N5 0.0178(6) 0.0409(8) 0.0276(7) -0.0033(6) -0.0025(5) 0.0012(6)
C6 0.0179(7) 0.0174(7) 0.0233(7) -0.0005(6) -0.0012(6) -0.0010(5)
N6 0.0352(9) 0.0440(10) 0.0410(9) -0.0093(7) 0.0004(7) 0.0061(7)
C7 0.0243(8) 0.0182(7) 0.0271(8) -0.0011(6) 0.0024(6) -0.0018(6)
C8 0.0326(9) 0.0259(8) 0.0236(8) 0.0031(6) 0.0040(7) -0.0035(7)
C9 0.0329(9) 0.0197(7) 0.0225(8) 0.0021(6) -0.0016(6) -0.0034(6)
C10 0.0196(8) 0.0766(15) 0.0397(10) 0.0104(10) -0.0015(7) -0.0082(9)
C11 0.0267(8) 0.0353(9) 0.0207(8) 0.0032(7) -0.0043(6) -0.0008(7)
C12 0.0232(8) 0.0340(9) 0.0337(9) 0.0016(7) 0.0064(7) -0.0022(7)
C13 0.0383(10) 0.0346(10) 0.0253(8) 0.0073(7) -0.0074(7) -0.0034(8)
C14 0.0155(7) 0.0201(7) 0.0198(7) -0.0007(6) -0.0001(5) -0.0001(5)
C15 0.0216(8) 0.0162(7) 0.0363(9) -0.0013(6) -0.0071(7) -0.0026(6)
C16 0.0201(7) 0.0168(7) 0.0341(9) 0.0016(6) -0.0048(6) 0.0016(6)
C17 0.0143(7) 0.0205(7) 0.0185(7) 0.0001(6) 0.0020(5) -0.0006(5)
C18 0.0220(7) 0.0170(7) 0.0291(8) -0.0026(6) -0.0036(6) -0.0014(6)
C19 0.0229(8) 0.0172(7) 0.0297(8) -0.0004(6) -0.0042(6) 0.0033(6)
C20 0.0214(7) 0.0216(8) 0.0288(8) 0.0002(6) -0.0030(6) -0.0019(6)
C21 0.0166(7) 0.0224(8) 0.0179(7) 0.0010(6) 0.0014(5) -0.0015(6)
C22 0.0176(7) 0.0228(8) 0.0227(7) -0.0014(6) -0.0025(6) -0.0011(6)
C23 0.0177(7) 0.0393(9) 0.0241(8) 0.0024(7) -0.0041(6) 0.0036(7)
C24 0.0400(11) 0.0698(15) 0.0384(11) -0.0151(10) 0.0045(9) 0.0062(10)
C25 0.0386(11) 0.0777(17) 0.0336(10) 0.0014(10) 0.0096(8) -0.0070(10)
C26 0.0302(9) 0.0514(12) 0.0364(10) -0.0004(9) 0.0021(8) -0.0082(8)

_geom_special_details            
;
 All esds (except the esd in the dihedral angle between two l.s. planes)
 are estimated using the full covariance matrix.  The cell esds are taken
 into account individually in the estimation of esds in distances, angles
 and torsion angles; correlations between esds in cell parameters are only
 used when they are defined by crystal symmetry.  An approximate (isotropic)
 treatment of cell esds is used for estimating esds involving l.s. planes.
;
loop_
_geom_bond_atom_site_label_1
_geom_bond_atom_site_label_2
_geom_bond_distance
_geom_bond_site_symmetry_2
_geom_bond_publ_flag
B1 F1 1.3935(19) . ?
B1 N1 1.537(2) . ?
B1 F2 1.3952(19) . ?
B1 N2 1.542(2) . ?
C1 N1 1.348(2) . ?
C1 C2 1.392(2) . ?
C1 C10 1.495(2) . ?
N1 C4 1.4008(18) . ?
C2 C3 1.379(2) . ?
N2 C6 1.4016(18) . ?
N2 C9 1.348(2) . ?
C3 C4 1.423(2) . ?
C3 C11 1.494(2) . ?
N3 N4 1.3580(19) . ?
N3 C22 1.3498(19) . ?
N3 C23 1.4528(19) . ?
C4 C5 1.400(2) . ?
N4 C20 1.323(2) . ?
C5 C6 1.395(2) . ?
C5 C14 1.4889(19) . ?
N5 N6 1.354(2) . ?
N5 C23 1.441(2) . ?
N5 C26 1.349(2) . ?
C6 C7 1.425(2) . ?
N6 C24 1.325(3) . ?
C7 C8 1.378(2) . ?
C7 C12 1.496(2) . ?
C8 C9 1.397(2) . ?
C9 C13 1.489(2) . ?
C14 C15 1.390(2) . ?
C14 C19 1.390(2) . ?
C15 C16 1.384(2) . ?
C16 C17 1.394(2) . ?
C17 C18 1.394(2) . ?
C17 C21 1.464(2) . ?
C18 C19 1.381(2) . ?
C20 C21 1.410(2) . ?
C21 C22 1.382(2) . ?
C24 C25 1.386(3) . ?
C25 C26 1.360(3) . ?

loop_
_geom_angle_atom_site_label_1
_geom_angle_atom_site_label_2
_geom_angle_atom_site_label_3
_geom_angle
_geom_angle_site_symmetry_1
_geom_angle_site_symmetry_3
_geom_angle_publ_flag
F1 B1 N1 110.22(12) . . ?
F1 B1 F2 108.31(12) . . ?
F1 B1 N2 110.66(13) . . ?
N1 B1 N2 106.82(12) . . ?
F2 B1 N1 110.19(13) . . ?
F2 B1 N2 110.65(12) . . ?
N1 C1 C2 109.10(13) . . ?
N1 C1 C10 123.36(15) . . ?
C2 C1 C10 127.54(15) . . ?
C1 N1 B1 125.91(12) . . ?
C1 N1 C4 108.13(12) . . ?
C4 N1 B1 125.80(12) . . ?
C3 C2 C1 108.88(14) . . ?
C6 N2 B1 125.50(12) . . ?
C9 N2 B1 126.19(13) . . ?
C9 N2 C6 108.11(13) . . ?
C2 C3 C4 106.18(13) . . ?
C2 C3 C11 124.33(14) . . ?
C4 C3 C11 129.48(14) . . ?
N4 N3 C23 118.80(13) . . ?
C22 N3 N4 112.40(12) . . ?
C22 N3 C23 126.80(14) . . ?
N1 C4 C3 107.69(12) . . ?
C5 C4 N1 120.20(13) . . ?
C5 C4 C3 132.11(13) . . ?
C20 N4 N3 104.21(12) . . ?
C4 C5 C14 118.96(13) . . ?
C6 C5 C4 120.91(13) . . ?
C6 C5 C14 120.12(13) . . ?
N6 N5 C23 119.63(14) . . ?
C26 N5 N6 112.38(15) . . ?
C26 N5 C23 126.82(16) . . ?
N2 C6 C7 107.83(13) . . ?
C5 C6 N2 120.35(13) . . ?
C5 C6 C7 131.82(14) . . ?
C24 N6 N5 103.72(17) . . ?
C6 C7 C12 129.04(14) . . ?
C8 C7 C6 106.05(14) . . ?
C8 C7 C12 124.91(15) . . ?
C7 C8 C9 108.95(14) . . ?
N2 C9 C8 109.04(14) . . ?
N2 C9 C13 122.59(15) . . ?
C8 C9 C13 128.34(15) . . ?
C15 C14 C5 121.44(13) . . ?
C19 C14 C5 120.67(13) . . ?
C19 C14 C15 117.88(13) . . ?
C16 C15 C14 121.17(14) . . ?
C15 C16 C17 120.87(14) . . ?
C16 C17 C18 117.86(13) . . ?
C16 C17 C21 121.57(13) . . ?
C18 C17 C21 120.58(13) . . ?
C19 C18 C17 120.97(14) . . ?
C18 C19 C14 121.23(14) . . ?
N4 C20 C21 112.49(14) . . ?
C20 C21 C17 127.57(14) . . ?
C22 C21 C17 128.57(13) . . ?
C22 C21 C20 103.86(13) . . ?
N3 C22 C21 107.02(13) . . ?
N5 C23 N3 110.26(13) . . ?
N6 C24 C25 112.18(19) . . ?
C26 C25 C24 105.29(18) . . ?
N5 C26 C25 106.41(19) . . ?

_shelx_res_file                  
;
TITL Indrerk_5_BDPMeOH_16Oct17_0ma_a.res in C2/c
    indrerk_5_bdpmeoh_16oct17_0ma_a.res
    created by SHELXL-2018/3 at 11:00:17 on 01-Jul-2019
REM Old TITL Indrerk_5_BDPMeOH_16Oct17_0ma in C2/c
REM SHELXT solution in C2/c
REM R1 0.132, Rweak 0.004, Alpha 0.018, Orientation as input
REM Formula found by SHELXT: C26 B F2 N5
CELL 0.71073 28.7803 10.3596 15.8174 90 90.308 90
ZERR 8 0.0029 0.0009 0.0013 0 0.005 0
LATT 7
SYMM -X,+Y,0.5-Z
SFAC C H B F N
UNIT 208 200 8 16 48

L.S. 10
PLAN  20
SIZE 0.142 0.152 0.256
TEMP -123.25
fmap 2
ACTA
OMIT 2 0 0
OMIT 1 1 0
REM <olex2.extras>
REM <HklSrc "%.\\Indrerk_5_BDPMeOH_16Oct17_0ma_a.hkl">
REM </olex2.extras>

WGHT    0.046500    5.176900
FVAR       0.18763
B1    3    0.862689    0.675327    0.375153    11.00000    0.01853    0.01806 =
         0.02294    0.00059   -0.00501   -0.00058
C1    1    0.888926    0.754099    0.228854    11.00000    0.01847    0.03831 =
         0.02768    0.00303    0.00118   -0.00179
F1    4    0.880411    0.777748    0.422465    11.00000    0.03147    0.02404 =
         0.02535   -0.00111   -0.00619   -0.00842
N1    5    0.855370    0.716808    0.282760    11.00000    0.01471    0.02667 =
         0.02123    0.00077   -0.00166   -0.00119
C2    1    0.869424    0.773173    0.149075    11.00000    0.02327    0.04294 =
         0.02268    0.00437    0.00338   -0.00086
AFIX  43
H2    2    0.885822    0.799185    0.099973    11.00000   -1.20000
AFIX   0
F2    4    0.894237    0.573257    0.379546    11.00000    0.02364    0.02448 =
         0.04079    0.00491   -0.00524    0.00447
N2    5    0.814807    0.633584    0.408899    11.00000    0.02189    0.01874 =
         0.02002    0.00202   -0.00316   -0.00195
C3    1    0.822439    0.748155    0.152967    11.00000    0.02198    0.02297 =
         0.02142    0.00026   -0.00069    0.00098
N3    5    0.539802    0.734929    0.012129    11.00000    0.01746    0.02647 =
         0.02382   -0.00006   -0.00332   -0.00001
C4    1    0.813182    0.713365    0.238239    11.00000    0.01742    0.01880 =
         0.01939   -0.00075   -0.00381    0.00050
N4    5    0.544627    0.606436   -0.002360    11.00000    0.02227    0.02553 =
         0.02831   -0.00015   -0.00393   -0.00407
C5    1    0.772084    0.679520    0.279703    11.00000    0.01803    0.01314 =
         0.02323   -0.00277   -0.00208    0.00078
N5    5    0.467578    0.806636    0.066734    11.00000    0.01777    0.04090 =
         0.02764   -0.00326   -0.00254    0.00123
C6    1    0.772638    0.642770    0.364567    11.00000    0.01792    0.01738 =
         0.02326   -0.00049   -0.00124   -0.00100
N6    5    0.465711    0.920122    0.109062    11.00000    0.03519    0.04403 =
         0.04101   -0.00933    0.00040    0.00609
C7    1    0.736295    0.607488    0.420900    11.00000    0.02426    0.01822 =
         0.02714   -0.00107    0.00239   -0.00184
C8    1    0.757623    0.576773    0.496469    11.00000    0.03262    0.02586 =
         0.02359    0.00306    0.00399   -0.00351
AFIX  43
H8    2    0.742210    0.549536    0.546343    11.00000   -1.20000
AFIX   0
C9    1    0.805588    0.592184    0.487845    11.00000    0.03287    0.01970 =
         0.02248    0.00206   -0.00161   -0.00338
C10   1    0.938555    0.771912    0.254596    11.00000    0.01961    0.07659 =
         0.03975    0.01044   -0.00152   -0.00822
AFIX 137
H10A  2    0.940646    0.839413    0.297856    11.00000   -1.50000
H10B  2    0.956864    0.797297    0.205253    11.00000   -1.50000
H10C  2    0.950697    0.690705    0.277558    11.00000   -1.50000
AFIX   0
C11   1    0.790012    0.755662    0.079030    11.00000    0.02670    0.03534 =
         0.02073    0.00325   -0.00433   -0.00075
AFIX 137
H11A  2    0.770982    0.677286    0.076664    11.00000   -1.50000
H11B  2    0.807987    0.763434    0.026831    11.00000   -1.50000
H11C  2    0.769800    0.831189    0.085106    11.00000   -1.50000
AFIX   0
C12   1    0.685001    0.603631    0.405204    11.00000    0.02321    0.03401 =
         0.03369    0.00155    0.00636   -0.00223
AFIX 137
H12A  2    0.675627    0.680190    0.372963    11.00000   -1.50000
H12B  2    0.668647    0.602409    0.459382    11.00000   -1.50000
H12C  2    0.677131    0.525768    0.372986    11.00000   -1.50000
AFIX   0
C13   1    0.842801    0.565145    0.551178    11.00000    0.03830    0.03458 =
         0.02533    0.00735   -0.00744   -0.00343
AFIX 137
H13A  2    0.858135    0.483496    0.537165    11.00000   -1.50000
H13B  2    0.829087    0.558928    0.607607    11.00000   -1.50000
H13C  2    0.865671    0.635216    0.550442    11.00000   -1.50000
AFIX   0
C14   1    0.727557    0.680722    0.231344    11.00000    0.01546    0.02008 =
         0.01977   -0.00075   -0.00012   -0.00009
C15   1    0.705534    0.795705    0.210079    11.00000    0.02159    0.01616 =
         0.03632   -0.00130   -0.00711   -0.00255
AFIX  43
H15   2    0.718436    0.875233    0.228730    11.00000   -1.20000
AFIX   0
C16   1    0.665127    0.796399    0.162196    11.00000    0.02013    0.01683 =
         0.03409    0.00163   -0.00479    0.00163
AFIX  43
H16   2    0.650681    0.876265    0.148629    11.00000   -1.20000
AFIX   0
C17   1    0.645363    0.681476    0.133633    11.00000    0.01435    0.02048 =
         0.01850    0.00006    0.00199   -0.00064
C18   1    0.667024    0.566141    0.156392    11.00000    0.02199    0.01703 =
         0.02906   -0.00259   -0.00358   -0.00145
AFIX  43
H18   2    0.653935    0.486402    0.138584    11.00000   -1.20000
AFIX   0
C19   1    0.707226    0.566094    0.204439    11.00000    0.02288    0.01719 =
         0.02973   -0.00038   -0.00418    0.00329
AFIX  43
H19   2    0.721245    0.486208    0.219378    11.00000   -1.20000
AFIX   0
C20   1    0.582930    0.574633    0.039363    11.00000    0.02142    0.02157 =
         0.02875    0.00016   -0.00299   -0.00193
AFIX  43
H20   2    0.595464    0.489816    0.040587    11.00000   -1.20000
AFIX   0
C21   1    0.603059    0.680606    0.081784    11.00000    0.01657    0.02235 =
         0.01794    0.00098    0.00137   -0.00151
C22   1    0.573696    0.782156    0.062680    11.00000    0.01759    0.02284 =
         0.02267   -0.00144   -0.00252   -0.00113
AFIX  43
H22   2    0.576781    0.868806    0.081553    11.00000   -1.20000
AFIX   0
C23   1    0.495726    0.796277   -0.008048    11.00000    0.01769    0.03927 =
         0.02407    0.00240   -0.00407    0.00361
AFIX  23
H23A  2    0.501408    0.883370   -0.031588    11.00000   -1.20000
H23B  2    0.479060    0.744791   -0.051348    11.00000   -1.20000
AFIX   0
C24   1    0.443741    0.890483    0.179875    11.00000    0.04002    0.06983 =
         0.03841   -0.01510    0.00447    0.00623
AFIX  43
H24   2    0.436602    0.951214    0.222891    11.00000   -1.20000
AFIX   0
C25   1    0.432386    0.760635    0.183908    11.00000    0.03863    0.07771 =
         0.03360    0.00139    0.00962   -0.00699
AFIX  43
H25   2    0.416679    0.717222    0.228274    11.00000   -1.20000
AFIX   0
C26   1    0.448533    0.708624    0.110774    11.00000    0.03022    0.05141 =
         0.03640   -0.00043    0.00207   -0.00823
AFIX  43
H26   2    0.446754    0.620694    0.094018    11.00000   -1.20000
AFIX   0
HKLF 4


REM  Indrerk_5_BDPMeOH_16Oct17_0ma_a.res in C2/c
REM wR2 = 0.1108, GooF = S = 1.066, Restrained GooF = 1.066 for all data
REM R1 = 0.0395 for 3900 Fo > 4sig(Fo) and 0.0538 for all 4850 data
REM 320 parameters refined using 0 restraints

END

WGHT      0.0465      5.1771

REM Highest difference peak  0.544,  deepest hole -0.237,  1-sigma level  0.045
Q1    1   0.9981  0.9520  0.3417  11.00000  0.05    0.54
Q2    1   0.9855  1.0393  0.2841  11.00000  0.05    0.38
Q3    1   0.8587  0.6983  0.3273  11.00000  0.05    0.24
Q4    1   0.7482  0.6802  0.2547  11.00000  0.05    0.22
Q5    1   0.9490  0.7469  0.3081  11.00000  0.05    0.22
Q6    1   0.7114  0.7363  0.2406  11.00000  0.05    0.21
Q7    1   0.7128  0.6076  0.4116  11.00000  0.05    0.20
Q8    1   0.7132  0.6255  0.2354  11.00000  0.05    0.19
Q9    1   0.7709  0.6575  0.3223  11.00000  0.05    0.19
Q10   1   0.5920  0.7372  0.0777  11.00000  0.05    0.19
Q11   1   0.6496  0.7329  0.1649  11.00000  0.05    0.19
Q12   1   0.8381  0.6533  0.3925  11.00000  0.05    0.19
Q13   1   0.4390  1.0093  0.1984  11.00000  0.05    0.18
Q14   1   0.6196  0.6862  0.1128  11.00000  0.05    0.17
Q15   1   0.8208  0.5771  0.5195  11.00000  0.05    0.17
Q16   1   0.7892  0.7280  0.2630  11.00000  0.05    0.16
Q17   1   0.7944  0.6669  0.2489  11.00000  0.05    0.16
Q18   1   0.7513  0.6448  0.3867  11.00000  0.05    0.16
Q19   1   0.5626  0.8885  0.0689  11.00000  0.05    0.15
Q20   1   0.6833  0.7906  0.1892  11.00000  0.05    0.15
;
_shelx_res_checksum              89814
_olex2_submission_special_instructions 'No special instructions were received'
####################################################################### 
# 
# This file contains crystal structure data downloaded from the 
# Cambridge Structural Database (CSD) hosted by the Cambridge 
# Crystallographic Data Centre (CCDC).
# 
# Full information about CCDC data access policies and citation 
# guidelines are available at http://www.ccdc.cam.ac.uk/access/V1 
# 
# Audit and citation data items may have been added by the CCDC. 
# Please retain this information to preserve the provenance of 
# this file and to allow appropriate attribution of the data. 
# 
#######################################################################

data_indrek_18dec17_0ma_a
_database_code_depnum_ccdc_archive 'CCDC 1955142'
loop_
_audit_author_name
_audit_author_address
'Mohan Bhadbhade'
;University of New South Wales
Australia
;
_audit_update_record             
;
2019-09-23 deposited with the CCDC.	2020-06-03 downloaded from the CCDC.
;
_audit_creation_date             2019-07-01
_audit_creation_method           
;
Olex2 1.2
(compiled 2018.05.29 svn.r3508 for OlexSys, GUI svn.r5506)
;
_shelx_SHELXL_version_number     2018/3
_chemical_name_common            ?
_chemical_name_systematic        ?
_chemical_formula_moiety         
'C36 H40 B Cl F2 Ir N6, C24 H20 B, 0.5(C H2 Cl2)'
_chemical_formula_sum            'C60.50 H61 B2 Cl2 F2 Ir N6'
_chemical_formula_weight         1194.87
_chemical_melting_point          ?
loop_
_atom_type_symbol
_atom_type_description
_atom_type_scat_dispersion_real
_atom_type_scat_dispersion_imag
_atom_type_scat_source
C C 0.0033 0.0016 'International Tables Vol C Tables 4.2.6.8 and 6.1.1.4'
H H 0.0000 0.0000 'International Tables Vol C Tables 4.2.6.8 and 6.1.1.4'
B B 0.0013 0.0007 'International Tables Vol C Tables 4.2.6.8 and 6.1.1.4'
Cl Cl 0.1484 0.1585 'International Tables Vol C Tables 4.2.6.8 and 6.1.1.4'
F F 0.0171 0.0103 'International Tables Vol C Tables 4.2.6.8 and 6.1.1.4'
Ir Ir -1.4442 7.9887 'International Tables Vol C Tables 4.2.6.8 and 6.1.1.4'
N N 0.0061 0.0033 'International Tables Vol C Tables 4.2.6.8 and 6.1.1.4'

_shelx_space_group_comment       
;
The symmetry employed for this shelxl refinement is uniquely defined
by the following loop, which should always be used as a source of
symmetry information in preference to the above space-group names.
They are only intended as comments.
;
_space_group_crystal_system      monoclinic
_space_group_IT_number           14
_space_group_name_H-M_alt        'P 1 21/c 1'
_space_group_name_Hall           '-P 2ybc'
loop_
_space_group_symop_operation_xyz
'x, y, z'
'-x, y+1/2, -z+1/2'
'-x, -y, -z'
'x, -y-1/2, z-1/2'

_cell_length_a                   16.4813(8)
_cell_length_b                   27.5680(13)
_cell_length_c                   12.5577(7)
_cell_angle_alpha                90
_cell_angle_beta                 104.255(2)
_cell_angle_gamma                90
_cell_volume                     5530.0(5)
_cell_formula_units_Z            4
_cell_measurement_reflns_used    9056
_cell_measurement_temperature    149.62
_cell_measurement_theta_max      26.959
_cell_measurement_theta_min      2.232
_shelx_estimated_absorpt_T_max   0.759
_shelx_estimated_absorpt_T_min   0.478
_exptl_absorpt_coefficient_mu    2.562
_exptl_absorpt_correction_T_max  0.7455
_exptl_absorpt_correction_T_min  0.4930
_exptl_absorpt_correction_type   multi-scan
_exptl_absorpt_process_details   
'SADABS-2016/2 (Bruker,2016/2) was used for absorption correction. wR2(int) was 0.1336 before and 0.0885 after correction. The Ratio of minimum to maximum transmission is 0.6613. The \l/2 correction factor is Not present.'
_exptl_absorpt_special_details   ?
_exptl_crystal_colour            yellow
_exptl_crystal_colour_primary    yellow
_exptl_crystal_density_diffrn    1.435
_exptl_crystal_density_meas      ?
_exptl_crystal_density_method    ?
_exptl_crystal_description       plate
_exptl_crystal_F_000             2420
_exptl_crystal_size_max          0.338
_exptl_crystal_size_mid          0.267
_exptl_crystal_size_min          0.114
_exptl_transmission_factor_max   ?
_exptl_transmission_factor_min   ?
_diffrn_reflns_av_R_equivalents  0.0757
_diffrn_reflns_av_unetI/netI     0.0541
_diffrn_reflns_Laue_measured_fraction_full 0.998
_diffrn_reflns_Laue_measured_fraction_max 0.997
_diffrn_reflns_limit_h_max       21
_diffrn_reflns_limit_h_min       -21
_diffrn_reflns_limit_k_max       35
_diffrn_reflns_limit_k_min       -35
_diffrn_reflns_limit_l_max       14
_diffrn_reflns_limit_l_min       -16
_diffrn_reflns_number            76548
_diffrn_reflns_point_group_measured_fraction_full 0.998
_diffrn_reflns_point_group_measured_fraction_max 0.997
_diffrn_reflns_theta_full        25.242
_diffrn_reflns_theta_max         27.130
_diffrn_reflns_theta_min         2.232
_diffrn_ambient_temperature      149.62
_diffrn_detector_area_resol_mean ?
_diffrn_measured_fraction_theta_full 0.998
_diffrn_measured_fraction_theta_max 0.997
_diffrn_measurement_device_type  'Bruker APEX-II CCD'
_diffrn_measurement_method       '\f and \w scans'
_diffrn_radiation_type           MoK\a
_diffrn_radiation_wavelength     0.71073
_diffrn_source                   ?
_diffrn_standards_number         0
_reflns_Friedel_coverage         0.000
_reflns_Friedel_fraction_full    .
_reflns_Friedel_fraction_max     .
_reflns_number_gt                10111
_reflns_number_total             12187
_reflns_special_details          
;
 Reflections were merged by SHELXL according to the crystal
 class for the calculation of statistics and refinement.
 
 _reflns_Friedel_fraction is defined as the number of unique
 Friedel pairs measured divided by the number that would be
 possible theoretically, ignoring centric projections and
 systematic absences.
;
_reflns_threshold_expression     'I > 2\s(I)'
_computing_cell_refinement       'SAINT v8.37A (Bruker, 2015)'
_computing_data_collection       ?
_computing_data_reduction        'SAINT v8.37A (Bruker, 2015)'
_computing_molecular_graphics    'Olex2 (Dolomanov et al., 2009)'
_computing_publication_material  'Olex2 (Dolomanov et al., 2009)'
_computing_structure_refinement  'ShelXL (Sheldrick, 2015)'
_computing_structure_solution    'SHELXT 2014/5 (Sheldrick, 2014)'
_refine_diff_density_max         2.304
_refine_diff_density_min         -1.168
_refine_diff_density_rms         0.116
_refine_ls_extinction_coef       .
_refine_ls_extinction_method     none
_refine_ls_goodness_of_fit_ref   1.055
_refine_ls_hydrogen_treatment    constr
_refine_ls_matrix_type           full
_refine_ls_number_parameters     712
_refine_ls_number_reflns         12187
_refine_ls_number_restraints     19
_refine_ls_R_factor_all          0.0491
_refine_ls_R_factor_gt           0.0356
_refine_ls_restrained_S_all      1.057
_refine_ls_shift/su_max          0.002
_refine_ls_shift/su_mean         0.000
_refine_ls_structure_factor_coef Fsqd
_refine_ls_weighting_details     
'w=1/[\s^2^(Fo^2^)+(0.0320P)^2^+8.9442P] where P=(Fo^2^+2Fc^2^)/3'
_refine_ls_weighting_scheme      calc
_refine_ls_wR_factor_gt          0.0830
_refine_ls_wR_factor_ref         0.0899
_refine_special_details          ?
_olex2_refinement_description    
;
1. Fixed Uiso
 At 1.2 times of:
  All C(H) groups, All C(H,H) groups
 At 1.5 times of:
  All C(H,H,H) groups
2. Restrained distances
 Cl0A-C0AA = Cl3-C27 = Cl2-C27 = Cl1A-C0AA
 1.77 with sigma of 0.02
 Cl1A-Cl0A = Cl3-Cl2
 2.92 with sigma of 0.02
 Cl1A-C0AA \\sim Cl0A-C0AA
 with sigma of 0.02
 Cl2-C27 \\sim Cl3-C27
 with sigma of 0.02
 Cl1A-Cl0A \\sim Cl2-Cl3
 with sigma of 0.02
 Cl0A-C0AA \\sim Cl3-C27 \\sim Cl2-C27 \\sim Cl1A-C0AA
 with sigma of 0.02
3. Rigid bond restraints
 C0AA, Cl0A, Cl1A, Cl2, C27, Cl3
 with sigma for 1-2 distances of 0.01 and sigma for 1-3 distances of 0.01
4. Others
 Fixed Sof: Cl0A(0.25) Cl1A(0.25) C0AA(0.25) H0AA(0.25) H0AB(0.25) Cl2(0.25)
 Cl3(0.25) C27(0.25) H27B(0.25) H27A(0.25)
5.a Secondary CH2 refined with riding coordinates:
 C23(H23A,H23B), C0AA(H0AA,H0AB), C27(H27B,H27A)
5.b Aromatic/amide H refined with riding coordinates:
 C2(H2), C8(H8), C15(H15), C16(H16), C18(H18), C19(H19), C20(H20), C22(H22),
 C24(H24), C25(H25), C26(H26), C2A(H2A), C3A(H3A), C4A(H4A), C5A(H5A), C6A(H6A),
  C8A(H8A), C9A(H9A), C10A(H10G), C11A(H11D), C12A(H12D), C14A(H14A),
 C15A(H15A), C16A(H16A), C17A(H17A), C18A(H18A), C20A(H20A), C21A(H21A),
 C22A(H22A), C23A(H23C), C24A(H24A)
5.c Idealised Me refined as rotating group:
 C6CP(H6CA,H6CB,H6CC), C7CP(H7CA,H7CB,H7CC), C8CP(H8CA,H8CB,H8CC), C9CP(H9CA,
 H9CB,H9CC), C10(H10A,H10B,H10C), C10C(H10D,H10E,H10F), C11(H11A,H11B,H11C),
 C12(H12A,H12B,H12C), C13(H13A,H13B,H13C)
;
_atom_sites_solution_hydrogens   geom
_atom_sites_solution_primary     ?
_atom_sites_solution_secondary   ?
loop_
_atom_site_label
_atom_site_type_symbol
_atom_site_fract_x
_atom_site_fract_y
_atom_site_fract_z
_atom_site_U_iso_or_equiv
_atom_site_adp_type
_atom_site_occupancy
_atom_site_site_symmetry_order
_atom_site_calc_flag
_atom_site_refinement_flags_posn
_atom_site_refinement_flags_adp
_atom_site_refinement_flags_occupancy
_atom_site_disorder_assembly
_atom_site_disorder_group
B1 B 0.9379(3) 0.18078(18) 0.2730(5) 0.0349(11) Uani 1 1 d . . . . .
C1 C 0.8933(3) 0.11093(15) 0.3813(4) 0.0378(10) Uani 1 1 d . . . . .
C1CP C 0.3466(3) 0.34911(14) 0.8498(3) 0.0258(8) Uani 1 1 d . . . . .
Cl1 Cl 0.35482(6) 0.25008(3) 0.70221(8) 0.0288(2) Uani 1 1 d . . . . .
F1 F 1.02273(16) 0.18057(11) 0.3247(3) 0.0574(8) Uani 1 1 d . . . . .
Ir1 Ir 0.34026(2) 0.33579(2) 0.67704(2) 0.01742(5) Uani 1 1 d . . . . .
N1 N 0.8886(2) 0.15730(11) 0.3484(3) 0.0289(8) Uani 1 1 d . . . . .
C2 C 0.8364(3) 0.10273(16) 0.4450(4) 0.0439(12) Uani 1 1 d . . . . .
H2 H 0.829075 0.072984 0.479680 0.053 Uiso 1 1 calc R . . . .
C2CP C 0.4165(2) 0.37163(14) 0.8186(3) 0.0236(8) Uani 1 1 d . . . . .
F2 F 0.9242(2) 0.15611(10) 0.1748(3) 0.0615(9) Uani 1 1 d . . . . .
N2 N 0.9084(2) 0.23353(11) 0.2547(3) 0.0256(7) Uani 1 1 d . . . . .
C3 C 0.7925(3) 0.14475(16) 0.4494(4) 0.0351(10) Uani 1 1 d . . . . .
C3CP C 0.3821(3) 0.40758(13) 0.7356(3) 0.0265(9) Uani 1 1 d . . . . .
N3 N 0.4180(2) 0.32802(10) 0.5686(2) 0.0209(7) Uani 1 1 d . . . . .
C4 C 0.8262(2) 0.18043(15) 0.3887(3) 0.0275(8) Uani 1 1 d . . . . .
C4CP C 0.2928(3) 0.40523(14) 0.7128(3) 0.0271(9) Uani 1 1 d . . . . .
N4 N 0.3905(2) 0.33976(10) 0.4604(3) 0.0198(6) Uani 1 1 d . . . . .
C5 C 0.8070(2) 0.22865(14) 0.3653(3) 0.0234(8) Uani 1 1 d . . . . .
C5CP C 0.2703(2) 0.36878(14) 0.7828(3) 0.0261(8) Uani 1 1 d . . . . .
N5 N 0.2437(2) 0.33377(11) 0.4364(3) 0.0223(7) Uani 1 1 d . . . . .
C6 C 0.8498(2) 0.25629(13) 0.3026(3) 0.0234(8) Uani 1 1 d . . . . .
C6CP C 0.3547(3) 0.31044(16) 0.9353(4) 0.0382(11) Uani 1 1 d . . . . .
H6CA H 0.305067 0.289521 0.917407 0.057 Uiso 1 1 calc GR . . . .
H6CB H 0.359459 0.325474 1.007263 0.057 Uiso 1 1 calc GR . . . .
H6CC H 0.404738 0.290968 0.937133 0.057 Uiso 1 1 calc GR . . . .
N6 N 0.24430(19) 0.31812(11) 0.5386(2) 0.0211(6) Uani 1 1 d . . . . .
C7 C 0.8461(3) 0.30580(15) 0.2727(3) 0.0296(9) Uani 1 1 d . . . . .
C7CP C 0.5063(3) 0.36394(17) 0.8724(4) 0.0409(11) Uani 1 1 d . . . . .
H7CA H 0.524138 0.387356 0.932331 0.061 Uiso 1 1 calc GR . . . .
H7CB H 0.539616 0.368463 0.818453 0.061 Uiso 1 1 calc GR . . . .
H7CC H 0.514375 0.330920 0.902040 0.061 Uiso 1 1 calc GR . . . .
C8 C 0.9017(3) 0.31148(16) 0.2058(4) 0.0357(10) Uani 1 1 d . . . . .
H8 H 0.912514 0.340937 0.172523 0.043 Uiso 1 1 calc R . . . .
C8CP C 0.4321(3) 0.44182(15) 0.6840(4) 0.0406(11) Uani 1 1 d . . . . .
H8CA H 0.484585 0.426214 0.679763 0.061 Uiso 1 1 calc GR . . . .
H8CB H 0.444417 0.471294 0.728714 0.061 Uiso 1 1 calc GR . . . .
H8CC H 0.399766 0.450312 0.609916 0.061 Uiso 1 1 calc GR . . . .
C9 C 0.9384(3) 0.26701(15) 0.1959(3) 0.0319(9) Uani 1 1 d . . . . .
C9CP C 0.2317(3) 0.43594(16) 0.6323(4) 0.0402(11) Uani 1 1 d . . . . .
H9CA H 0.260476 0.451612 0.581862 0.060 Uiso 1 1 calc GR . . . .
H9CB H 0.208472 0.460799 0.672097 0.060 Uiso 1 1 calc GR . . . .
H9CC H 0.186365 0.415474 0.590461 0.060 Uiso 1 1 calc GR . . . .
C10 C 0.9495(4) 0.07469(17) 0.3471(5) 0.0542(14) Uani 1 1 d . . . . .
H10A H 0.922357 0.062061 0.274095 0.081 Uiso 1 1 calc GR . . . .
H10B H 0.960588 0.047927 0.400085 0.081 Uiso 1 1 calc GR . . . .
H10C H 1.002438 0.090344 0.344794 0.081 Uiso 1 1 calc GR . . . .
C10C C 0.1844(3) 0.35644(18) 0.7910(4) 0.0422(11) Uani 1 1 d . . . . .
H10D H 0.182412 0.322292 0.811938 0.063 Uiso 1 1 calc GR . . . .
H10E H 0.144778 0.361870 0.719777 0.063 Uiso 1 1 calc GR . . . .
H10F H 0.169139 0.377010 0.846711 0.063 Uiso 1 1 calc GR . . . .
C11 C 0.7227(3) 0.14978(18) 0.5052(4) 0.0449(12) Uani 1 1 d . . . . .
H11A H 0.709686 0.117952 0.531583 0.067 Uiso 1 1 calc GR . . . .
H11B H 0.673028 0.162626 0.453045 0.067 Uiso 1 1 calc GR . . . .
H11C H 0.739547 0.172050 0.567563 0.067 Uiso 1 1 calc GR . . . .
C12 C 0.7958(3) 0.34575(16) 0.3065(4) 0.0425(12) Uani 1 1 d . . . . .
H12A H 0.736017 0.338584 0.279639 0.064 Uiso 1 1 calc GR . . . .
H12B H 0.808585 0.376527 0.275140 0.064 Uiso 1 1 calc GR . . . .
H12C H 0.810006 0.348210 0.386833 0.064 Uiso 1 1 calc GR . . . .
C13 C 0.9984(3) 0.25373(18) 0.1282(4) 0.0439(12) Uani 1 1 d . . . . .
H13A H 1.055305 0.263108 0.167417 0.066 Uiso 1 1 calc GR . . . .
H13B H 0.982876 0.270759 0.057580 0.066 Uiso 1 1 calc GR . . . .
H13C H 0.996390 0.218633 0.115337 0.066 Uiso 1 1 calc GR . . . .
C14 C 0.7344(2) 0.25094(13) 0.3990(3) 0.0231(8) Uani 1 1 d . . . . .
C15 C 0.6582(3) 0.25374(17) 0.3194(3) 0.0348(10) Uani 1 1 d . . . . .
H15 H 0.655409 0.243739 0.246218 0.042 Uiso 1 1 calc R . . . .
C16 C 0.5872(3) 0.27093(15) 0.3467(4) 0.0316(9) Uani 1 1 d . . . . .
H16 H 0.535487 0.271389 0.292623 0.038 Uiso 1 1 calc R . . . .
C17 C 0.5905(2) 0.28760(13) 0.4522(3) 0.0222(8) Uani 1 1 d . . . . .
C18 C 0.6672(2) 0.28694(14) 0.5292(3) 0.0262(8) Uani 1 1 d . . . . .
H18 H 0.670862 0.299272 0.600857 0.031 Uiso 1 1 calc R . . . .
C19 C 0.7389(2) 0.26851(14) 0.5034(3) 0.0269(8) Uani 1 1 d . . . . .
H19 H 0.790633 0.268060 0.557372 0.032 Uiso 1 1 calc R . . . .
C20 C 0.4475(2) 0.32742(12) 0.4050(3) 0.0214(8) Uani 1 1 d . . . . .
H20 H 0.442555 0.332211 0.328790 0.026 Uiso 1 1 calc R . . . .
C21 C 0.5141(2) 0.30662(12) 0.4784(3) 0.0205(8) Uani 1 1 d . . . . .
C22 C 0.4922(2) 0.30789(13) 0.5783(3) 0.0210(8) Uani 1 1 d . . . . .
H22 H 0.526325 0.295790 0.645315 0.025 Uiso 1 1 calc R . . . .
C23 C 0.3115(2) 0.36439(13) 0.4214(3) 0.0240(8) Uani 1 1 d . . . . .
H23A H 0.303103 0.372383 0.342611 0.029 Uiso 1 1 calc R . . . .
H23B H 0.311926 0.395086 0.462488 0.029 Uiso 1 1 calc R . . . .
C24 C 0.1784(3) 0.28913(15) 0.5266(4) 0.0308(9) Uani 1 1 d . . . . .
H24 H 0.162521 0.272836 0.584932 0.037 Uiso 1 1 calc R . . . .
C25 C 0.1359(3) 0.28591(18) 0.4163(4) 0.0434(11) Uani 1 1 d . . . . .
H25 H 0.086756 0.267647 0.385732 0.052 Uiso 1 1 calc R . . . .
C26 C 0.1794(3) 0.31442(18) 0.3616(4) 0.0387(10) Uani 1 1 d . . . . .
H26 H 0.166644 0.319684 0.284525 0.046 Uiso 1 1 calc R . . . .
B1A B 0.3104(3) 0.46569(15) 0.1899(4) 0.0254(9) Uani 1 1 d . . . . .
C1A C 0.2936(2) 0.51048(14) 0.2678(3) 0.0271(8) Uani 1 1 d . . . . .
C2A C 0.3154(3) 0.55842(14) 0.2507(4) 0.0321(9) Uani 1 1 d . . . . .
H2A H 0.340357 0.564878 0.191575 0.039 Uiso 1 1 calc R . . . .
C3A C 0.3025(3) 0.59662(15) 0.3149(4) 0.0405(11) Uani 1 1 d . . . . .
H3A H 0.318293 0.628519 0.299566 0.049 Uiso 1 1 calc R . . . .
C4A C 0.2667(3) 0.58859(16) 0.4018(4) 0.0407(11) Uani 1 1 d . . . . .
H4A H 0.256387 0.614861 0.445646 0.049 Uiso 1 1 calc R . . . .
C5A C 0.2462(3) 0.54194(17) 0.4239(4) 0.0440(12) Uani 1 1 d . . . . .
H5A H 0.222571 0.535650 0.484324 0.053 Uiso 1 1 calc R . . . .
C6A C 0.2601(3) 0.50406(15) 0.3577(4) 0.0373(10) Uani 1 1 d . . . . .
H6A H 0.245889 0.472109 0.374981 0.045 Uiso 1 1 calc R . . . .
C7A C 0.2333(3) 0.42598(14) 0.1681(3) 0.0314(9) Uani 1 1 d . . . . .
C8A C 0.1518(3) 0.44002(17) 0.1684(4) 0.0458(12) Uani 1 1 d . . . . .
H8A H 0.143700 0.470522 0.199511 0.055 Uiso 1 1 calc R . . . .
C9A C 0.0821(3) 0.4113(2) 0.1253(5) 0.0579(15) Uani 1 1 d . . . . .
H9A H 0.027911 0.422574 0.126984 0.070 Uiso 1 1 calc R . . . .
C10A C 0.0908(4) 0.3674(2) 0.0809(5) 0.0573(15) Uani 1 1 d . . . . .
H10G H 0.042963 0.348335 0.048767 0.069 Uiso 1 1 calc R . . . .
C11A C 0.1708(4) 0.35062(17) 0.0832(4) 0.0466(13) Uani 1 1 d . . . . .
H11D H 0.178086 0.319418 0.054819 0.056 Uiso 1 1 calc R . . . .
C12A C 0.2403(3) 0.37967(15) 0.1272(3) 0.0356(10) Uani 1 1 d . . . . .
H12D H 0.294483 0.367340 0.129359 0.043 Uiso 1 1 calc R . . . .
C13A C 0.4034(3) 0.44169(13) 0.2459(3) 0.0264(8) Uani 1 1 d . . . . .
C14A C 0.4481(3) 0.45104(13) 0.3537(3) 0.0288(9) Uani 1 1 d . . . . .
H14A H 0.421910 0.469898 0.399093 0.035 Uiso 1 1 calc R . . . .
C15A C 0.5289(3) 0.43426(14) 0.3982(4) 0.0351(10) Uani 1 1 d . . . . .
H15A H 0.556683 0.441643 0.472114 0.042 Uiso 1 1 calc R . . . .
C16A C 0.5684(3) 0.40671(15) 0.3340(4) 0.0374(11) Uani 1 1 d . . . . .
H16A H 0.623965 0.395482 0.362857 0.045 Uiso 1 1 calc R . . . .
C17A C 0.5263(3) 0.39563(15) 0.2272(4) 0.0385(11) Uani 1 1 d . . . . .
H17A H 0.552637 0.376127 0.183083 0.046 Uiso 1 1 calc R . . . .
C18A C 0.4461(3) 0.41284(14) 0.1844(4) 0.0323(10) Uani 1 1 d . . . . .
H18A H 0.418602 0.404927 0.110727 0.039 Uiso 1 1 calc R . . . .
C19A C 0.3110(3) 0.48660(13) 0.0658(3) 0.0275(8) Uani 1 1 d . . . . .
C20A C 0.3830(3) 0.50630(14) 0.0420(4) 0.0334(10) Uani 1 1 d . . . . .
H20A H 0.433341 0.506828 0.098629 0.040 Uiso 1 1 calc R . . . .
C21A C 0.3846(3) 0.52507(15) -0.0601(4) 0.0382(11) Uani 1 1 d . . . . .
H21A H 0.435126 0.537606 -0.072506 0.046 Uiso 1 1 calc R . . . .
C22A C 0.3118(3) 0.52539(16) -0.1438(4) 0.0432(12) Uani 1 1 d . . . . .
H22A H 0.311835 0.538252 -0.213938 0.052 Uiso 1 1 calc R . . . .
C23A C 0.2394(3) 0.50678(17) -0.1237(4) 0.0444(11) Uani 1 1 d . . . . .
H23C H 0.189029 0.507170 -0.180152 0.053 Uiso 1 1 calc R . . . .
C24A C 0.2395(3) 0.48741(15) -0.0213(3) 0.0337(9) Uani 1 1 d . . . . .
H24A H 0.188946 0.474211 -0.010274 0.040 Uiso 1 1 calc R . . . .
Cl0A Cl 0.9997(4) 0.3941(3) 0.4962(5) 0.0521(15) Uani 0.25 1 d D U P A 1
Cl1A Cl 0.9589(5) 0.4616(3) 0.3153(6) 0.092(2) Uani 0.25 1 d D U P A 1
C0AA C 1.0284(11) 0.4183(7) 0.3863(12) 0.056(5) Uani 0.25 1 d D U P A 1
H0AA H 1.033366 0.391777 0.335063 0.067 Uiso 0.25 1 calc R . P A 1
H0AB H 1.084363 0.433335 0.412128 0.067 Uiso 0.25 1 calc R . P A 1
Cl2 Cl 0.9264(5) 0.4649(2) 0.4099(6) 0.079(2) Uani 0.25 1 d D U P B 2
Cl3 Cl 1.0211(4) 0.3779(2) 0.4664(5) 0.0457(15) Uani 0.25 1 d D U P B 2
C27 C 0.9710(10) 0.4238(4) 0.5121(11) 0.028(3) Uani 0.25 1 d D U P B 2
H27B H 1.011307 0.441198 0.571405 0.034 Uiso 0.25 1 calc R . P B 2
H27A H 0.926618 0.410245 0.543904 0.034 Uiso 0.25 1 calc R . P B 2

loop_
_atom_site_aniso_label
_atom_site_aniso_U_11
_atom_site_aniso_U_22
_atom_site_aniso_U_33
_atom_site_aniso_U_23
_atom_site_aniso_U_13
_atom_site_aniso_U_12
B1 0.028(3) 0.035(2) 0.046(3) -0.006(2) 0.019(2) 0.001(2)
C1 0.038(3) 0.025(2) 0.044(3) -0.0025(18) -0.002(2) -0.0018(18)
C1CP 0.028(2) 0.0282(19) 0.0218(19) -0.0062(15) 0.0075(17) -0.0025(16)
Cl1 0.0371(6) 0.0211(4) 0.0296(5) 0.0023(4) 0.0111(4) 0.0021(4)
F1 0.0208(14) 0.0585(17) 0.096(3) 0.0186(17) 0.0190(16) 0.0110(13)
Ir1 0.01649(8) 0.01930(8) 0.01867(8) -0.00104(5) 0.00850(6) -0.00065(5)
N1 0.0230(18) 0.0268(17) 0.037(2) -0.0060(14) 0.0071(16) -0.0004(13)
C2 0.048(3) 0.031(2) 0.047(3) 0.005(2) 0.001(2) -0.011(2)
C2CP 0.019(2) 0.032(2) 0.0199(18) -0.0108(15) 0.0045(16) -0.0055(15)
F2 0.092(3) 0.0480(17) 0.059(2) -0.0217(14) 0.047(2) -0.0070(16)
N2 0.0187(17) 0.0335(18) 0.0271(17) -0.0016(14) 0.0105(14) -0.0022(13)
C3 0.028(2) 0.039(2) 0.035(2) 0.0029(19) 0.002(2) -0.0131(19)
C3CP 0.032(2) 0.0213(18) 0.029(2) -0.0089(15) 0.0138(18) -0.0058(16)
N3 0.0239(17) 0.0238(15) 0.0183(15) 0.0003(12) 0.0118(14) 0.0004(12)
C4 0.020(2) 0.033(2) 0.030(2) -0.0025(17) 0.0071(17) -0.0038(16)
C4CP 0.033(2) 0.0261(19) 0.025(2) -0.0065(15) 0.0113(18) 0.0047(17)
N4 0.0193(17) 0.0227(15) 0.0199(15) 0.0005(12) 0.0097(13) 0.0007(12)
C5 0.0137(19) 0.035(2) 0.0212(19) -0.0050(15) 0.0043(15) -0.0020(15)
C5CP 0.027(2) 0.030(2) 0.026(2) -0.0101(16) 0.0142(18) -0.0003(16)
N5 0.0164(16) 0.0286(16) 0.0222(16) 0.0008(13) 0.0051(14) -0.0006(13)
C6 0.0166(19) 0.030(2) 0.025(2) -0.0017(15) 0.0071(16) 0.0036(15)
C6CP 0.054(3) 0.036(2) 0.027(2) 0.0006(18) 0.016(2) -0.003(2)
N6 0.0236(17) 0.0224(15) 0.0191(15) -0.0020(12) 0.0089(14) -0.0009(13)
C7 0.026(2) 0.034(2) 0.030(2) -0.0012(17) 0.0095(18) 0.0009(17)
C7CP 0.032(3) 0.044(3) 0.044(3) -0.010(2) 0.003(2) 0.000(2)
C8 0.036(3) 0.036(2) 0.037(2) 0.0037(19) 0.014(2) -0.0059(19)
C8CP 0.046(3) 0.030(2) 0.048(3) -0.004(2) 0.018(2) -0.014(2)
C9 0.025(2) 0.043(2) 0.031(2) -0.0015(18) 0.0122(19) -0.0047(18)
C9CP 0.048(3) 0.038(2) 0.033(2) -0.0034(19) 0.008(2) 0.017(2)
C10 0.059(4) 0.030(2) 0.070(4) -0.008(2) 0.008(3) 0.008(2)
C10C 0.029(3) 0.059(3) 0.046(3) -0.012(2) 0.022(2) -0.007(2)
C11 0.035(3) 0.059(3) 0.044(3) 0.009(2) 0.016(2) -0.017(2)
C12 0.048(3) 0.033(2) 0.051(3) 0.004(2) 0.020(3) 0.010(2)
C13 0.035(3) 0.056(3) 0.050(3) -0.006(2) 0.030(2) -0.008(2)
C14 0.0157(19) 0.0306(19) 0.0241(19) -0.0021(15) 0.0066(16) 0.0003(15)
C15 0.026(2) 0.053(3) 0.027(2) -0.0144(19) 0.0119(19) 0.0013(19)
C16 0.021(2) 0.043(2) 0.031(2) -0.0108(18) 0.0071(18) 0.0021(18)
C17 0.022(2) 0.0209(17) 0.028(2) 0.0003(15) 0.0134(17) -0.0010(14)
C18 0.029(2) 0.033(2) 0.0198(18) -0.0017(15) 0.0127(17) -0.0015(17)
C19 0.019(2) 0.038(2) 0.024(2) -0.0009(16) 0.0053(17) 0.0006(16)
C20 0.025(2) 0.0201(17) 0.0234(19) -0.0039(14) 0.0133(17) -0.0038(14)
C21 0.022(2) 0.0202(17) 0.0228(19) -0.0032(14) 0.0122(16) -0.0012(14)
C22 0.0181(19) 0.0238(18) 0.0233(19) -0.0002(14) 0.0092(16) 0.0023(14)
C23 0.025(2) 0.0258(19) 0.0233(19) 0.0044(15) 0.0090(17) 0.0028(15)
C24 0.023(2) 0.036(2) 0.035(2) -0.0010(18) 0.0090(19) -0.0069(17)
C25 0.033(3) 0.058(3) 0.039(3) -0.006(2) 0.007(2) -0.016(2)
C26 0.027(2) 0.057(3) 0.029(2) -0.004(2) 0.0004(19) -0.008(2)
B1A 0.028(2) 0.020(2) 0.028(2) 0.0006(17) 0.007(2) -0.0020(18)
C1A 0.022(2) 0.0270(19) 0.029(2) -0.0011(16) -0.0001(17) 0.0042(16)
C2A 0.039(3) 0.027(2) 0.030(2) -0.0032(17) 0.006(2) -0.0010(18)
C3A 0.054(3) 0.027(2) 0.036(2) -0.0054(18) 0.003(2) -0.001(2)
C4A 0.047(3) 0.035(2) 0.037(3) -0.0082(19) 0.004(2) 0.010(2)
C5A 0.051(3) 0.043(3) 0.044(3) 0.001(2) 0.023(2) 0.015(2)
C6A 0.045(3) 0.028(2) 0.042(3) 0.0040(18) 0.017(2) 0.0056(19)
C7A 0.037(3) 0.026(2) 0.029(2) 0.0048(16) 0.0042(19) -0.0008(17)
C8A 0.036(3) 0.038(2) 0.061(3) 0.005(2) 0.007(2) -0.003(2)
C9A 0.038(3) 0.052(3) 0.078(4) 0.013(3) 0.003(3) -0.009(2)
C10A 0.053(4) 0.054(3) 0.054(3) 0.018(3) -0.008(3) -0.025(3)
C11A 0.073(4) 0.034(2) 0.031(2) 0.0019(19) 0.010(3) -0.020(2)
C12A 0.052(3) 0.032(2) 0.025(2) 0.0029(17) 0.012(2) -0.008(2)
C13A 0.032(2) 0.0176(17) 0.031(2) 0.0044(15) 0.0102(19) -0.0001(16)
C14A 0.032(2) 0.0198(18) 0.034(2) 0.0021(16) 0.0081(19) -0.0053(16)
C15A 0.032(2) 0.027(2) 0.043(3) 0.0073(18) 0.003(2) -0.0048(18)
C16A 0.028(2) 0.032(2) 0.053(3) 0.018(2) 0.012(2) 0.0014(18)
C17A 0.043(3) 0.032(2) 0.050(3) 0.015(2) 0.029(2) 0.012(2)
C18A 0.040(3) 0.028(2) 0.033(2) 0.0066(17) 0.015(2) 0.0043(18)
C19A 0.036(2) 0.0171(17) 0.029(2) 0.0011(15) 0.0061(18) 0.0032(16)
C20A 0.043(3) 0.0229(19) 0.036(2) 0.0053(17) 0.013(2) 0.0009(18)
C21A 0.052(3) 0.027(2) 0.040(3) 0.0019(18) 0.020(2) -0.001(2)
C22A 0.070(4) 0.036(2) 0.027(2) 0.0016(18) 0.020(3) 0.007(2)
C23A 0.053(3) 0.049(3) 0.027(2) -0.006(2) 0.002(2) 0.003(2)
C24A 0.039(3) 0.030(2) 0.031(2) -0.0043(17) 0.007(2) 0.0028(19)
Cl0A 0.039(4) 0.072(5) 0.041(3) 0.009(3) 0.001(3) -0.007(3)
Cl1A 0.080(5) 0.107(6) 0.086(5) 0.035(4) 0.017(4) 0.041(4)
C0AA 0.039(12) 0.099(16) 0.023(9) -0.004(8) -0.008(8) 0.011(10)
Cl2 0.089(5) 0.065(4) 0.085(5) 0.045(3) 0.025(4) 0.030(3)
Cl3 0.032(3) 0.049(3) 0.053(4) -0.015(3) 0.005(3) 0.009(2)
C27 0.039(11) 0.012(7) 0.030(8) 0.003(5) 0.000(7) -0.006(6)

_geom_special_details            
;
 All esds (except the esd in the dihedral angle between two l.s. planes)
 are estimated using the full covariance matrix.  The cell esds are taken
 into account individually in the estimation of esds in distances, angles
 and torsion angles; correlations between esds in cell parameters are only
 used when they are defined by crystal symmetry.  An approximate (isotropic)
 treatment of cell esds is used for estimating esds involving l.s. planes.
;
loop_
_geom_bond_atom_site_label_1
_geom_bond_atom_site_label_2
_geom_bond_distance
_geom_bond_site_symmetry_2
_geom_bond_publ_flag
B1 F1 1.390(6) . ?
B1 N1 1.534(6) . ?
B1 F2 1.377(6) . ?
B1 N2 1.532(6) . ?
C1 N1 1.340(5) . ?
C1 C2 1.393(7) . ?
C1 C10 1.495(6) . ?
C1CP Ir1 2.177(4) . ?
C1CP C2CP 1.445(5) . ?
C1CP C5CP 1.435(6) . ?
C1CP C6CP 1.496(6) . ?
Cl1 Ir1 2.3882(9) . ?
Ir1 C2CP 2.148(4) . ?
Ir1 C3CP 2.164(4) . ?
Ir1 N3 2.098(3) . ?
Ir1 C4CP 2.156(4) . ?
Ir1 C5CP 2.161(3) . ?
Ir1 N6 2.099(3) . ?
N1 C4 1.406(5) . ?
C2 C3 1.373(6) . ?
C2CP C3CP 1.448(6) . ?
C2CP C7CP 1.483(6) . ?
N2 C6 1.406(4) . ?
N2 C9 1.349(5) . ?
C3 C4 1.437(6) . ?
C3 C11 1.494(6) . ?
C3CP C4CP 1.430(6) . ?
C3CP C8CP 1.500(5) . ?
N3 N4 1.362(4) . ?
N3 C22 1.321(5) . ?
C4 C5 1.381(6) . ?
C4CP C5CP 1.442(5) . ?
C4CP C9CP 1.500(6) . ?
N4 C20 1.342(4) . ?
N4 C23 1.442(5) . ?
C5 C6 1.405(5) . ?
C5 C14 1.496(5) . ?
C5CP C10C 1.486(5) . ?
N5 N6 1.352(4) . ?
N5 C23 1.450(5) . ?
N5 C26 1.341(5) . ?
C6 C7 1.413(5) . ?
N6 C24 1.326(5) . ?
C7 C8 1.396(6) . ?
C7 C12 1.501(6) . ?
C8 C9 1.386(6) . ?
C9 C13 1.500(5) . ?
C14 C15 1.401(6) . ?
C14 C19 1.382(5) . ?
C15 C16 1.381(5) . ?
C16 C17 1.391(5) . ?
C17 C18 1.389(6) . ?
C17 C21 1.474(5) . ?
C18 C19 1.396(5) . ?
C20 C21 1.374(5) . ?
C21 C22 1.389(5) . ?
C24 C25 1.393(6) . ?
C25 C26 1.359(6) . ?
B1A C1A 1.640(6) . ?
B1A C7A 1.649(6) . ?
B1A C13A 1.659(6) . ?
B1A C19A 1.664(6) . ?
C1A C2A 1.400(5) . ?
C1A C6A 1.385(6) . ?
C2A C3A 1.375(6) . ?
C3A C4A 1.380(6) . ?
C4A C5A 1.375(6) . ?
C5A C6A 1.388(6) . ?
C7A C8A 1.399(6) . ?
C7A C12A 1.391(6) . ?
C8A C9A 1.390(7) . ?
C9A C10A 1.356(8) . ?
C10A C11A 1.391(8) . ?
C11A C12A 1.396(7) . ?
C13A C14A 1.397(6) . ?
C13A C18A 1.411(5) . ?
C14A C15A 1.390(6) . ?
C15A C16A 1.382(6) . ?
C16A C17A 1.384(7) . ?
C17A C18A 1.383(6) . ?
C19A C20A 1.403(6) . ?
C19A C24A 1.397(6) . ?
C20A C21A 1.388(6) . ?
C21A C22A 1.386(7) . ?
C22A C23A 1.378(7) . ?
C23A C24A 1.392(6) . ?
Cl0A C0AA 1.701(11) . ?
Cl1A C0AA 1.742(11) . ?
Cl2 C27 1.734(10) . ?
Cl3 C27 1.688(11) . ?

loop_
_geom_angle_atom_site_label_1
_geom_angle_atom_site_label_2
_geom_angle_atom_site_label_3
_geom_angle
_geom_angle_site_symmetry_1
_geom_angle_site_symmetry_3
_geom_angle_publ_flag
F1 B1 N1 109.5(4) . . ?
F1 B1 N2 108.6(4) . . ?
F2 B1 F1 109.8(4) . . ?
F2 B1 N1 110.5(4) . . ?
F2 B1 N2 111.0(4) . . ?
N2 B1 N1 107.3(3) . . ?
N1 C1 C2 109.6(4) . . ?
N1 C1 C10 122.8(4) . . ?
C2 C1 C10 127.5(4) . . ?
C2CP C1CP Ir1 69.4(2) . . ?
C2CP C1CP C6CP 124.4(4) . . ?
C5CP C1CP Ir1 70.1(2) . . ?
C5CP C1CP C2CP 108.7(3) . . ?
C5CP C1CP C6CP 126.9(4) . . ?
C6CP C1CP Ir1 124.7(3) . . ?
C1CP Ir1 Cl1 93.24(11) . . ?
C2CP Ir1 C1CP 39.03(14) . . ?
C2CP Ir1 Cl1 109.05(11) . . ?
C2CP Ir1 C3CP 39.24(15) . . ?
C2CP Ir1 C4CP 65.64(15) . . ?
C2CP Ir1 C5CP 65.78(14) . . ?
C3CP Ir1 C1CP 64.79(14) . . ?
C3CP Ir1 Cl1 147.83(12) . . ?
N3 Ir1 C1CP 140.98(14) . . ?
N3 Ir1 Cl1 85.83(8) . . ?
N3 Ir1 C2CP 104.95(13) . . ?
N3 Ir1 C3CP 96.86(13) . . ?
N3 Ir1 C4CP 122.45(13) . . ?
N3 Ir1 C5CP 160.90(13) . . ?
N3 Ir1 N6 83.97(12) . . ?
C4CP Ir1 C1CP 64.76(15) . . ?
C4CP Ir1 Cl1 151.71(10) . . ?
C4CP Ir1 C3CP 38.66(15) . . ?
C4CP Ir1 C5CP 39.02(14) . . ?
C5CP Ir1 C1CP 38.64(15) . . ?
C5CP Ir1 Cl1 112.73(11) . . ?
C5CP Ir1 C3CP 65.17(14) . . ?
N6 Ir1 C1CP 134.87(13) . . ?
N6 Ir1 Cl1 84.87(9) . . ?
N6 Ir1 C2CP 163.70(13) . . ?
N6 Ir1 C3CP 127.30(14) . . ?
N6 Ir1 C4CP 98.08(14) . . ?
N6 Ir1 C5CP 101.49(13) . . ?
C1 N1 B1 126.4(4) . . ?
C1 N1 C4 108.3(3) . . ?
C4 N1 B1 125.1(3) . . ?
C3 C2 C1 108.8(4) . . ?
C1CP C2CP Ir1 71.6(2) . . ?
C1CP C2CP C3CP 107.0(3) . . ?
C1CP C2CP C7CP 126.0(4) . . ?
C3CP C2CP Ir1 71.0(2) . . ?
C3CP C2CP C7CP 126.5(4) . . ?
C7CP C2CP Ir1 128.8(3) . . ?
C6 N2 B1 125.8(3) . . ?
C9 N2 B1 125.9(3) . . ?
C9 N2 C6 108.2(3) . . ?
C2 C3 C4 106.2(4) . . ?
C2 C3 C11 124.8(4) . . ?
C4 C3 C11 128.9(4) . . ?
C2CP C3CP Ir1 69.8(2) . . ?
C2CP C3CP C8CP 125.6(4) . . ?
C4CP C3CP Ir1 70.4(2) . . ?
C4CP C3CP C2CP 108.3(3) . . ?
C4CP C3CP C8CP 126.1(4) . . ?
C8CP C3CP Ir1 126.3(3) . . ?
N4 N3 Ir1 121.1(2) . . ?
C22 N3 Ir1 133.0(3) . . ?
C22 N3 N4 105.4(3) . . ?
N1 C4 C3 107.0(4) . . ?
C5 C4 N1 120.7(3) . . ?
C5 C4 C3 132.3(4) . . ?
C3CP C4CP Ir1 71.0(2) . . ?
C3CP C4CP C5CP 108.4(4) . . ?
C3CP C4CP C9CP 126.6(4) . . ?
C5CP C4CP Ir1 70.7(2) . . ?
C5CP C4CP C9CP 125.0(4) . . ?
C9CP C4CP Ir1 125.3(3) . . ?
N3 N4 C23 120.1(3) . . ?
C20 N4 N3 110.7(3) . . ?
C20 N4 C23 129.2(3) . . ?
C4 C5 C6 121.4(3) . . ?
C4 C5 C14 119.5(3) . . ?
C6 C5 C14 118.9(3) . . ?
C1CP C5CP Ir1 71.3(2) . . ?
C1CP C5CP C4CP 107.5(3) . . ?
C1CP C5CP C10C 125.8(4) . . ?
C4CP C5CP Ir1 70.3(2) . . ?
C4CP C5CP C10C 126.5(4) . . ?
C10C C5CP Ir1 127.5(3) . . ?
N6 N5 C23 118.9(3) . . ?
C26 N5 N6 111.0(3) . . ?
C26 N5 C23 130.0(3) . . ?
N2 C6 C7 107.9(3) . . ?
C5 C6 N2 119.4(3) . . ?
C5 C6 C7 132.7(3) . . ?
N5 N6 Ir1 122.7(2) . . ?
C24 N6 Ir1 131.6(3) . . ?
C24 N6 N5 105.6(3) . . ?
C6 C7 C12 128.6(4) . . ?
C8 C7 C6 106.1(3) . . ?
C8 C7 C12 125.3(4) . . ?
C9 C8 C7 108.7(4) . . ?
N2 C9 C8 109.2(3) . . ?
N2 C9 C13 121.6(4) . . ?
C8 C9 C13 129.1(4) . . ?
C15 C14 C5 117.3(3) . . ?
C19 C14 C5 123.5(3) . . ?
C19 C14 C15 119.1(3) . . ?
C16 C15 C14 120.5(4) . . ?
C15 C16 C17 120.8(4) . . ?
C16 C17 C21 119.7(4) . . ?
C18 C17 C16 118.3(3) . . ?
C18 C17 C21 122.0(3) . . ?
C17 C18 C19 121.3(3) . . ?
C14 C19 C18 119.8(4) . . ?
N4 C20 C21 107.7(3) . . ?
C20 C21 C17 125.8(3) . . ?
C20 C21 C22 104.6(3) . . ?
C22 C21 C17 129.6(4) . . ?
N3 C22 C21 111.6(3) . . ?
N4 C23 N5 110.0(3) . . ?
N6 C24 C25 110.5(4) . . ?
C26 C25 C24 105.4(4) . . ?
N5 C26 C25 107.5(4) . . ?
C1A B1A C7A 111.2(3) . . ?
C1A B1A C13A 108.8(3) . . ?
C1A B1A C19A 109.8(3) . . ?
C7A B1A C13A 113.6(3) . . ?
C7A B1A C19A 104.8(3) . . ?
C13A B1A C19A 108.5(3) . . ?
C2A C1A B1A 122.1(3) . . ?
C6A C1A B1A 123.3(4) . . ?
C6A C1A C2A 114.5(4) . . ?
C3A C2A C1A 123.4(4) . . ?
C2A C3A C4A 119.9(4) . . ?
C5A C4A C3A 118.9(4) . . ?
C4A C5A C6A 119.8(4) . . ?
C1A C6A C5A 123.3(4) . . ?
C8A C7A B1A 121.2(4) . . ?
C12A C7A B1A 122.7(4) . . ?
C12A C7A C8A 115.0(4) . . ?
C9A C8A C7A 122.9(5) . . ?
C10A C9A C8A 120.5(5) . . ?
C9A C10A C11A 119.0(5) . . ?
C10A C11A C12A 119.9(5) . . ?
C7A C12A C11A 122.6(5) . . ?
C14A C13A B1A 123.3(3) . . ?
C14A C13A C18A 114.8(4) . . ?
C18A C13A B1A 121.7(4) . . ?
C15A C14A C13A 123.6(4) . . ?
C16A C15A C14A 119.4(4) . . ?
C15A C16A C17A 119.4(4) . . ?
C18A C17A C16A 120.3(4) . . ?
C17A C18A C13A 122.6(4) . . ?
C20A C19A B1A 122.3(4) . . ?
C24A C19A B1A 122.8(4) . . ?
C24A C19A C20A 114.9(4) . . ?
C21A C20A C19A 123.3(4) . . ?
C22A C21A C20A 119.6(4) . . ?
C23A C22A C21A 119.0(4) . . ?
C22A C23A C24A 120.5(5) . . ?
C23A C24A C19A 122.6(4) . . ?
Cl0A C0AA Cl1A 113.9(9) . . ?
Cl3 C27 Cl2 113.1(8) . . ?

_shelx_res_file                  
;
TITL Indrek_18Dec17_0ma_a.res in P2(1)/c
    indrek_18dec17_0ma_a.res
    created by SHELXL-2018/3 at 15:25:42 on 01-Jul-2019
REM Old TITL Indrek_18Dec17_0ma in P2(1)/c
REM SHELXT solution in P2(1)/c
REM R1 0.090, Rweak 0.005, Alpha 0.032, Orientation as input
REM Formula found by SHELXT: C62 B2 Ir N6 O4 P
CELL 0.71073 16.4813 27.568 12.5577 90 104.255 90
ZERR 4 0.0008 0.0013 0.0007 0 0.002 0
LATT 1
SYMM -X,0.5+Y,0.5-Z
SFAC C H B Cl F Ir N
UNIT 242 244 8 8 8 4 24
DFIX 1.77 Cl0A C0AA Cl3 C27 Cl2 C27 Cl1A C0AA
DFIX 2.92 Cl1A Cl0A Cl3 Cl2
SADI Cl1A C0AA Cl0A C0AA
SADI Cl2 C27 Cl3 C27
SADI Cl1A Cl0A Cl2 Cl3
SADI Cl0A C0AA Cl3 C27 Cl2 C27 Cl1A C0AA
DELU C0AA Cl0A Cl1A Cl2 C27 Cl3

L.S. 15
PLAN  40
SIZE 0.114 0.267 0.338
TEMP -123.53
LIST 6
fmap 2
ACTA
OMIT 0 2 0
OMIT 1 0 0
OMIT 1 1 0
OMIT -3 1 1
OMIT 3 1 1
OMIT -1 1 1
OMIT -4 1 1
OMIT 4 1 1
OMIT -3 0 2
OMIT 1 3 2
OMIT 1 2 0
OMIT 1 1 1
OMIT 2 2 0
OMIT 3 2 0
OMIT -2 1 1
OMIT 2 0 0
REM <olex2.extras>
REM <HklSrc "%.\\Indrek_18Dec17_0ma_a.hkl">
REM </olex2.extras>

WGHT    0.032000    8.944200
FVAR       0.20393
B1    3    0.937851    0.180781    0.273004    11.00000    0.02799    0.03538 =
         0.04645   -0.00603    0.01878    0.00140
C1    1    0.893300    0.110927    0.381274    11.00000    0.03810    0.02505 =
         0.04396   -0.00251   -0.00213   -0.00182
C1CP  1    0.346568    0.349113    0.849777    11.00000    0.02804    0.02821 =
         0.02183   -0.00625    0.00754   -0.00253
CL1   4    0.354818    0.250079    0.702211    11.00000    0.03705    0.02115 =
         0.02961    0.00228    0.01113    0.00209
F1    5    1.022734    0.180565    0.324655    11.00000    0.02075    0.05846 =
         0.09555    0.01860    0.01902    0.01097
IR1   6    0.340256    0.335791    0.677041    11.00000    0.01649    0.01930 =
         0.01867   -0.00104    0.00850   -0.00065
N1    7    0.888642    0.157296    0.348440    11.00000    0.02297    0.02680 =
         0.03691   -0.00600    0.00710   -0.00044
C2    1    0.836366    0.102734    0.445000    11.00000    0.04751    0.03147 =
         0.04725    0.00467    0.00111   -0.01113
AFIX  43
H2    2    0.829075    0.072984    0.479680    11.00000   -1.20000
AFIX   0
C2CP  1    0.416473    0.371630    0.818593    11.00000    0.01878    0.03188 =
         0.01995   -0.01081    0.00446   -0.00554
F2    5    0.924208    0.156114    0.174805    11.00000    0.09216    0.04798 =
         0.05928   -0.02175    0.04709   -0.00701
N2    7    0.908437    0.233531    0.254677    11.00000    0.01873    0.03354 =
         0.02708   -0.00164    0.01049   -0.00218
C3    1    0.792526    0.144747    0.449420    11.00000    0.02825    0.03877 =
         0.03532    0.00292    0.00196   -0.01311
C3CP  1    0.382135    0.407576    0.735633    11.00000    0.03203    0.02126 =
         0.02937   -0.00885    0.01383   -0.00577
N3    7    0.418013    0.328017    0.568597    11.00000    0.02394    0.02381 =
         0.01834    0.00030    0.01181    0.00043
C4    1    0.826243    0.180434    0.388721    11.00000    0.02022    0.03267 =
         0.03015   -0.00255    0.00714   -0.00381
C4CP  1    0.292829    0.405228    0.712797    11.00000    0.03280    0.02606 =
         0.02469   -0.00649    0.01131    0.00466
N4    7    0.390496    0.339756    0.460362    11.00000    0.01933    0.02272 =
         0.01993    0.00053    0.00973    0.00074
C5    1    0.806970    0.228650    0.365309    11.00000    0.01372    0.03540 =
         0.02116   -0.00502    0.00433   -0.00197
C5CP  1    0.270344    0.368778    0.782754    11.00000    0.02687    0.03001 =
         0.02556   -0.01012    0.01420   -0.00032
N5    7    0.243685    0.333773    0.436421    11.00000    0.01643    0.02861 =
         0.02217    0.00079    0.00510   -0.00055
C6    1    0.849819    0.256295    0.302606    11.00000    0.01662    0.02986 =
         0.02487   -0.00171    0.00710    0.00363
C6CP  1    0.354655    0.310436    0.935262    11.00000    0.05449    0.03580 =
         0.02731    0.00055    0.01597   -0.00288
AFIX 137
H6CA  2    0.305067    0.289521    0.917407    11.00000   -1.50000
H6CB  2    0.359459    0.325474    1.007263    11.00000   -1.50000
H6CC  2    0.404738    0.290968    0.937133    11.00000   -1.50000
AFIX   0
N6    7    0.244296    0.318120    0.538647    11.00000    0.02365    0.02236 =
         0.01909   -0.00202    0.00885   -0.00093
C7    1    0.846116    0.305797    0.272718    11.00000    0.02643    0.03398 =
         0.02985   -0.00116    0.00948    0.00095
C7CP  1    0.506264    0.363940    0.872418    11.00000    0.03192    0.04369 =
         0.04362   -0.01035    0.00291    0.00003
AFIX 137
H7CA  2    0.524138    0.387356    0.932331    11.00000   -1.50000
H7CB  2    0.539616    0.368463    0.818453    11.00000   -1.50000
H7CC  2    0.514375    0.330920    0.902040    11.00000   -1.50000
AFIX   0
C8    1    0.901672    0.311480    0.205776    11.00000    0.03633    0.03619 =
         0.03706    0.00369    0.01374   -0.00592
AFIX  43
H8    2    0.912514    0.340937    0.172523    11.00000   -1.20000
AFIX   0
C8CP  1    0.432052    0.441817    0.684034    11.00000    0.04643    0.03049 =
         0.04834   -0.00350    0.01808   -0.01396
AFIX 137
H8CA  2    0.484585    0.426214    0.679763    11.00000   -1.50000
H8CB  2    0.444417    0.471294    0.728714    11.00000   -1.50000
H8CC  2    0.399766    0.450312    0.609916    11.00000   -1.50000
AFIX   0
C9    1    0.938401    0.267008    0.195867    11.00000    0.02484    0.04250 =
         0.03120   -0.00148    0.01215   -0.00468
C9CP  1    0.231740    0.435941    0.632328    11.00000    0.04817    0.03818 =
         0.03327   -0.00337    0.00804    0.01746
AFIX 137
H9CA  2    0.260476    0.451612    0.581862    11.00000   -1.50000
H9CB  2    0.208472    0.460799    0.672097    11.00000   -1.50000
H9CC  2    0.186365    0.415474    0.590461    11.00000   -1.50000
AFIX   0
C10   1    0.949513    0.074693    0.347120    11.00000    0.05872    0.03020 =
         0.06951   -0.00821    0.00777    0.00794
AFIX 137
H10A  2    0.922357    0.062061    0.274095    11.00000   -1.50000
H10B  2    0.960588    0.047927    0.400085    11.00000   -1.50000
H10C  2    1.002438    0.090344    0.344794    11.00000   -1.50000
AFIX   0
C10C  1    0.184351    0.356437    0.790996    11.00000    0.02888    0.05868 =
         0.04562   -0.01239    0.02181   -0.00728
AFIX 137
H10D  2    0.182412    0.322292    0.811938    11.00000   -1.50000
H10E  2    0.144778    0.361870    0.719777    11.00000   -1.50000
H10F  2    0.169139    0.377010    0.846711    11.00000   -1.50000
AFIX   0
C11   1    0.722691    0.149776    0.505200    11.00000    0.03512    0.05891 =
         0.04400    0.00867    0.01637   -0.01689
AFIX 137
H11A  2    0.709686    0.117952    0.531583    11.00000   -1.50000
H11B  2    0.673028    0.162626    0.453045    11.00000   -1.50000
H11C  2    0.739547    0.172050    0.567563    11.00000   -1.50000
AFIX   0
C12   1    0.795815    0.345747    0.306516    11.00000    0.04816    0.03293 =
         0.05072    0.00384    0.02021    0.00982
AFIX 137
H12A  2    0.736017    0.338584    0.279639    11.00000   -1.50000
H12B  2    0.808585    0.376527    0.275140    11.00000   -1.50000
H12C  2    0.810006    0.348210    0.386833    11.00000   -1.50000
AFIX   0
C13   1    0.998447    0.253726    0.128184    11.00000    0.03543    0.05579 =
         0.05031   -0.00571    0.02952   -0.00802
AFIX 137
H13A  2    1.055305    0.263108    0.167417    11.00000   -1.50000
H13B  2    0.982876    0.270759    0.057580    11.00000   -1.50000
H13C  2    0.996390    0.218633    0.115337    11.00000   -1.50000
AFIX   0
C14   1    0.734373    0.250940    0.399024    11.00000    0.01567    0.03057 =
         0.02406   -0.00211    0.00660    0.00027
C15   1    0.658234    0.253739    0.319438    11.00000    0.02646    0.05350 =
         0.02712   -0.01439    0.01191    0.00131
AFIX  43
H15   2    0.655409    0.243739    0.246218    11.00000   -1.20000
AFIX   0
C16   1    0.587218    0.270935    0.346650    11.00000    0.02114    0.04274 =
         0.03111   -0.01079    0.00707    0.00208
AFIX  43
H16   2    0.535487    0.271389    0.292623    11.00000   -1.20000
AFIX   0
C17   1    0.590534    0.287595    0.452207    11.00000    0.02190    0.02088 =
         0.02769    0.00028    0.01344   -0.00102
C18   1    0.667170    0.286936    0.529183    11.00000    0.02906    0.03310 =
         0.01982   -0.00171    0.01272   -0.00154
AFIX  43
H18   2    0.670862    0.299272    0.600857    11.00000   -1.20000
AFIX   0
C19   1    0.738889    0.268513    0.503370    11.00000    0.01949    0.03772 =
         0.02353   -0.00086    0.00528    0.00062
AFIX  43
H19   2    0.790633    0.268060    0.557372    11.00000   -1.20000
AFIX   0
C20   1    0.447466    0.327418    0.405031    11.00000    0.02458    0.02008 =
         0.02335   -0.00389    0.01332   -0.00380
AFIX  43
H20   2    0.442555    0.332211    0.328790    11.00000   -1.20000
AFIX   0
C21   1    0.514142    0.306619    0.478400    11.00000    0.02200    0.02023 =
         0.02284   -0.00321    0.01221   -0.00119
C22   1    0.492201    0.307892    0.578314    11.00000    0.01809    0.02383 =
         0.02335   -0.00019    0.00918    0.00234
AFIX  43
H22   2    0.526325    0.295790    0.645315    11.00000   -1.20000
AFIX   0
C23   1    0.311537    0.364392    0.421443    11.00000    0.02452    0.02583 =
         0.02332    0.00439    0.00898    0.00279
AFIX  23
H23A  2    0.303103    0.372383    0.342611    11.00000   -1.20000
H23B  2    0.311926    0.395086    0.462488    11.00000   -1.20000
AFIX   0
C24   1    0.178425    0.289125    0.526551    11.00000    0.02251    0.03639 =
         0.03460   -0.00104    0.00898   -0.00694
AFIX  43
H24   2    0.162521    0.272836    0.584932    11.00000   -1.20000
AFIX   0
C25   1    0.135852    0.285909    0.416282    11.00000    0.03305    0.05757 =
         0.03859   -0.00590    0.00676   -0.01641
AFIX  43
H25   2    0.086756    0.267647    0.385732    11.00000   -1.20000
AFIX   0
C26   1    0.179399    0.314420    0.361628    11.00000    0.02688    0.05732 =
         0.02861   -0.00378    0.00036   -0.00781
AFIX  43
H26   2    0.166644    0.319684    0.284525    11.00000   -1.20000
AFIX   0

B1A   3    0.310416    0.465687    0.189944    11.00000    0.02794    0.02006 =
         0.02829    0.00061    0.00700   -0.00199
C1A   1    0.293552    0.510478    0.267762    11.00000    0.02179    0.02697 =
         0.02913   -0.00114   -0.00013    0.00419
C2A   1    0.315372    0.558416    0.250670    11.00000    0.03872    0.02702 =
         0.02953   -0.00321    0.00627   -0.00100
AFIX  43
H2A   2    0.340357    0.564878    0.191575    11.00000   -1.20000
AFIX   0
C3A   1    0.302532    0.596625    0.314931    11.00000    0.05415    0.02722 =
         0.03595   -0.00545    0.00322   -0.00138
AFIX  43
H3A   2    0.318293    0.628519    0.299566    11.00000   -1.20000
AFIX   0
C4A   1    0.266705    0.588589    0.401817    11.00000    0.04671    0.03518 =
         0.03685   -0.00819    0.00360    0.01045
AFIX  43
H4A   2    0.256387    0.614861    0.445646    11.00000   -1.20000
AFIX   0
C5A   1    0.246187    0.541940    0.423912    11.00000    0.05138    0.04301 =
         0.04357    0.00079    0.02287    0.01514
AFIX  43
H5A   2    0.222571    0.535650    0.484324    11.00000   -1.20000
AFIX   0
C6A   1    0.260073    0.504060    0.357707    11.00000    0.04503    0.02818 =
         0.04212    0.00398    0.01714    0.00565
AFIX  43
H6A   2    0.245889    0.472109    0.374981    11.00000   -1.20000
AFIX   0
C7A   1    0.233275    0.425984    0.168072    11.00000    0.03662    0.02612 =
         0.02948    0.00483    0.00423   -0.00085
C8A   1    0.151773    0.440024    0.168433    11.00000    0.03567    0.03798 =
         0.06101    0.00471    0.00681   -0.00304
AFIX  43
H8A   2    0.143700    0.470522    0.199511    11.00000   -1.20000
AFIX   0
C9A   1    0.082061    0.411313    0.125319    11.00000    0.03793    0.05217 =
         0.07798    0.01300    0.00343   -0.00948
AFIX  43
H9A   2    0.027911    0.422574    0.126984    11.00000   -1.20000
AFIX   0
C10A  1    0.090760    0.367376    0.080924    11.00000    0.05326    0.05368 =
         0.05389    0.01834   -0.00795   -0.02471
AFIX  43
H10G  2    0.042963    0.348335    0.048767    11.00000   -1.20000
AFIX   0
C11A  1    0.170765    0.350616    0.083201    11.00000    0.07305    0.03373 =
         0.03137    0.00190    0.00978   -0.02033
AFIX  43
H11D  2    0.178086    0.319418    0.054819    11.00000   -1.20000
AFIX   0
C12A  1    0.240276    0.379666    0.127211    11.00000    0.05172    0.03180 =
         0.02489    0.00293    0.01227   -0.00815
AFIX  43
H12D  2    0.294483    0.367340    0.129359    11.00000   -1.20000
AFIX   0
C13A  1    0.403420    0.441693    0.245942    11.00000    0.03208    0.01758 =
         0.03094    0.00444    0.01017   -0.00008
C14A  1    0.448122    0.451044    0.353731    11.00000    0.03246    0.01981 =
         0.03421    0.00211    0.00809   -0.00530
AFIX  43
H14A  2    0.421910    0.469898    0.399093    11.00000   -1.20000
AFIX   0
C15A  1    0.528899    0.434256    0.398242    11.00000    0.03238    0.02709 =
         0.04263    0.00733    0.00308   -0.00484
AFIX  43
H15A  2    0.556683    0.441643    0.472114    11.00000   -1.20000
AFIX   0
C16A  1    0.568399    0.406710    0.333965    11.00000    0.02780    0.03201 =
         0.05341    0.01764    0.01173    0.00141
AFIX  43
H16A  2    0.623965    0.395482    0.362857    11.00000   -1.20000
AFIX   0
C17A  1    0.526312    0.395632    0.227189    11.00000    0.04338    0.03170 =
         0.04951    0.01537    0.02877    0.01218
AFIX  43
H17A  2    0.552637    0.376127    0.183083    11.00000   -1.20000
AFIX   0
C18A  1    0.446078    0.412839    0.184413    11.00000    0.03976    0.02766 =
         0.03295    0.00657    0.01538    0.00431
AFIX  43
H18A  2    0.418602    0.404927    0.110727    11.00000   -1.20000
AFIX   0
C19A  1    0.310993    0.486600    0.065849    11.00000    0.03573    0.01713 =
         0.02860    0.00106    0.00606    0.00318
C20A  1    0.383045    0.506303    0.042020    11.00000    0.04300    0.02289 =
         0.03628    0.00529    0.01332    0.00089
AFIX  43
H20A  2    0.433341    0.506828    0.098629    11.00000   -1.20000
AFIX   0
C21A  1    0.384558    0.525068   -0.060076    11.00000    0.05191    0.02735 =
         0.04018    0.00190    0.02032   -0.00134
AFIX  43
H21A  2    0.435126    0.537606   -0.072506    11.00000   -1.20000
AFIX   0
C22A  1    0.311789    0.525389   -0.143770    11.00000    0.07011    0.03596 =
         0.02733    0.00156    0.01952    0.00697
AFIX  43
H22A  2    0.311835    0.538252   -0.213938    11.00000   -1.20000
AFIX   0
C23A  1    0.239406    0.506776   -0.123672    11.00000    0.05273    0.04908 =
         0.02708   -0.00573    0.00165    0.00264
AFIX  43
H23C  2    0.189029    0.507170   -0.180152    11.00000   -1.20000
AFIX   0
C24A  1    0.239494    0.487406   -0.021318    11.00000    0.03941    0.03038 =
         0.03054   -0.00429    0.00696    0.00279
AFIX  43
H24A  2    0.188946    0.474211   -0.010274    11.00000   -1.20000
AFIX   0

PART 1
CL0A  4    0.999683    0.394075    0.496168    10.25000    0.03864    0.07163 =
         0.04135    0.00927    0.00073   -0.00743
CL1A  4    0.958891    0.461617    0.315263    10.25000    0.08014    0.10678 =
         0.08622    0.03517    0.01666    0.04096
C0AA  1    1.028435    0.418266    0.386327    10.25000    0.03869    0.09926 =
         0.02276   -0.00385   -0.00771    0.01121
AFIX  23
H0AA  2    1.033366    0.391777    0.335063    10.25000   -1.20000
H0AB  2    1.084363    0.433335    0.412128    10.25000   -1.20000
AFIX   0

PART 0
PART 2
CL2   4    0.926406    0.464932    0.409856    10.25000    0.08926    0.06525 =
         0.08511    0.04494    0.02478    0.03030
CL3   4    1.021147    0.377880    0.466432    10.25000    0.03228    0.04883 =
         0.05290   -0.01524    0.00488    0.00922
C27   1    0.971046    0.423848    0.512116    10.25000    0.03936    0.01150 =
         0.02975    0.00269   -0.00005   -0.00566
AFIX  23
H27B  2    1.011307    0.441198    0.571405    10.25000   -1.20000
H27A  2    0.926618    0.410245    0.543904    10.25000   -1.20000
AFIX   0
HKLF 4


REM  Indrek_18Dec17_0ma_a.res in P2(1)/c
REM wR2 = 0.0899, GooF = S = 1.055, Restrained GooF = 1.057 for all data
REM R1 = 0.0356 for 10111 Fo > 4sig(Fo) and 0.0491 for all 12187 data
REM 712 parameters refined using 19 restraints

END

WGHT      0.0321      8.9322

REM Highest difference peak  2.304,  deepest hole -1.168,  1-sigma level  0.116
Q1    1   0.3478  0.3366  0.6117  11.00000  0.05    2.30
Q2    1   0.3311  0.3359  0.7471  11.00000  0.05    2.11
Q3    1   1.0086  0.4043  0.4403  11.00000  0.05    1.07
Q4    1   0.4051  0.3179  0.6436  11.00000  0.05    1.04
Q5    1   0.2746  0.3161  0.7025  11.00000  0.05    0.97
Q6    1   1.0117  0.4800  0.4861  11.00000  0.05    0.95
Q7    1   0.3130  0.3621  0.6541  11.00000  0.05    0.93
Q8    1   0.4015  0.3581  0.6459  11.00000  0.05    0.89
Q9    1   0.2798  0.3574  0.7076  11.00000  0.05    0.88
Q10   1   0.3727  0.3582  0.7037  11.00000  0.05    0.81
Q11   1   0.9599  0.4027  0.4889  11.00000  0.05    0.79
Q12   1   1.0364  0.3884  0.4289  11.00000  0.05    0.76
Q13   1   0.9832  0.3769  0.4571  11.00000  0.05    0.76
Q14   1   0.4485  0.3380  0.7385  11.00000  0.05    0.74
Q15   1   1.0036  0.4157  0.5148  11.00000  0.05    0.72
Q16   1   1.0284  0.3839  0.5111  11.00000  0.05    0.71
Q17   1   1.0100  0.4771  0.3817  11.00000  0.05    0.70
Q18   1   0.3044  0.3153  0.6509  11.00000  0.05    0.69
Q19   1   0.2312  0.3344  0.6166  11.00000  0.05    0.67
Q20   1   0.9865  0.4372  0.4808  11.00000  0.05    0.66
Q21   1   0.4002  0.3357  0.8062  11.00000  0.05    0.63
Q22   1   0.3433  0.5047  0.1832  11.00000  0.05    0.59
Q23   1   0.9031  0.1681  0.2996  11.00000  0.05    0.58
Q24   1   0.3458  0.2977  0.6826  11.00000  0.05    0.57
Q25   1   0.0035  0.3222  0.0172  11.00000  0.05    0.56
Q26   1   0.4275  0.3360  0.8608  11.00000  0.05    0.54
Q27   1   0.3040  0.4899  0.1278  11.00000  0.05    0.54
Q28   1   0.3719  0.3119  0.7093  11.00000  0.05    0.53
Q29   1   1.0325  0.4393  0.4219  11.00000  0.05    0.48
Q30   1   0.2459  0.3357  0.5014  11.00000  0.05    0.48
Q31   1   1.0156  0.4712  0.6332  11.00000  0.05    0.47
Q32   1   0.6583  0.3504  0.3176  11.00000  0.05    0.47
Q33   1  -0.0104  0.3499  0.0182  11.00000  0.05    0.47
Q34   1   0.2697  0.4498  0.1773  11.00000  0.05    0.46
Q35   1   0.3583  0.2588  0.6245  11.00000  0.05    0.44
Q36   1   1.0008  0.1706  0.4235  11.00000  0.05    0.44
Q37   1   0.2761  0.2790  0.6424  11.00000  0.05    0.44
Q38   1   0.6220  0.3191  0.3169  11.00000  0.05    0.43
Q39   1   0.2207  0.3382  0.0817  11.00000  0.05    0.43
Q40   1   0.2516  0.3078  0.7804  11.00000  0.05    0.43
;
_shelx_res_checksum              62800
_olex2_submission_special_instructions 'No special instructions were received'
####################################################################### 
# 
# This file contains crystal structure data downloaded from the 
# Cambridge Structural Database (CSD) hosted by the Cambridge 
# Crystallographic Data Centre (CCDC).
# 
# Full information about CCDC data access policies and citation 
# guidelines are available at http://www.ccdc.cam.ac.uk/access/V1 
# 
# Audit and citation data items may have been added by the CCDC. 
# Please retain this information to preserve the provenance of 
# this file and to allow appropriate attribution of the data. 
# 
#######################################################################

data_indrek_dryxtal_reprocess1_a
_database_code_depnum_ccdc_archive 'CCDC 1955143'
loop_
_audit_author_name
_audit_author_address
'Mohan Bhadbhade'
;University of New South Wales
Australia
;
_audit_update_record             
;
2019-09-23 deposited with the CCDC.	2020-06-03 downloaded from the CCDC.
;
_audit_creation_date             2019-07-01
_audit_creation_method           
;
Olex2 1.2
(compiled 2018.05.29 svn.r3508 for OlexSys, GUI svn.r5506)
;
_shelx_SHELXL_version_number     2018/3
_chemical_name_common            ?
_chemical_name_systematic        ?
_chemical_formula_moiety         'C26 H25 B F2 N6'
_chemical_formula_sum            'C26 H25 B F2 N6'
_chemical_formula_weight         470.33
_chemical_melting_point          ?
loop_
_atom_type_symbol
_atom_type_description
_atom_type_scat_dispersion_real
_atom_type_scat_dispersion_imag
_atom_type_scat_source
C C 0.0033 0.0016 'International Tables Vol C Tables 4.2.6.8 and 6.1.1.4'
H H 0.0000 0.0000 'International Tables Vol C Tables 4.2.6.8 and 6.1.1.4'
B B 0.0013 0.0007 'International Tables Vol C Tables 4.2.6.8 and 6.1.1.4'
F F 0.0171 0.0103 'International Tables Vol C Tables 4.2.6.8 and 6.1.1.4'
N N 0.0061 0.0033 'International Tables Vol C Tables 4.2.6.8 and 6.1.1.4'

_shelx_space_group_comment       
;
The symmetry employed for this shelxl refinement is uniquely defined
by the following loop, which should always be used as a source of
symmetry information in preference to the above space-group names.
They are only intended as comments.
;
_space_group_crystal_system      monoclinic
_space_group_IT_number           15
_space_group_name_H-M_alt        'C 1 2/c 1'
_space_group_name_Hall           '-C 2yc'
loop_
_space_group_symop_operation_xyz
'x, y, z'
'-x, y, -z+1/2'
'x+1/2, y+1/2, z'
'-x+1/2, y+1/2, -z+1/2'
'-x, -y, -z'
'x, -y, z-1/2'
'-x+1/2, -y+1/2, -z'
'x+1/2, -y+1/2, z-1/2'

_cell_length_a                   26.308(6)
_cell_length_b                   7.8235(16)
_cell_length_c                   24.123(5)
_cell_angle_alpha                90
_cell_angle_beta                 112.783(14)
_cell_angle_gamma                90
_cell_volume                     4577.6(17)
_cell_formula_units_Z            8
_cell_measurement_reflns_used    5981
_cell_measurement_temperature    99(2)
_cell_measurement_theta_max      27.42
_cell_measurement_theta_min      2.73
_shelx_estimated_absorpt_T_max   0.997
_shelx_estimated_absorpt_T_min   0.985
_exptl_absorpt_coefficient_mu    0.095
_exptl_absorpt_correction_T_max  0.7456
_exptl_absorpt_correction_T_min  0.5810
_exptl_absorpt_correction_type   multi-scan
_exptl_absorpt_process_details   
'SADABS-2016/2 (Bruker,2016/2) was used for absorption correction. wR2(int) was 0.1592 before and 0.1001 after correction. The Ratio of minimum to maximum transmission is 0.7792. The \l/2 correction factor is Not present.'
_exptl_absorpt_special_details   ?
_exptl_crystal_colour            'orangish red'
_exptl_crystal_colour_modifier   orangish
_exptl_crystal_colour_primary    red
_exptl_crystal_density_diffrn    1.365
_exptl_crystal_density_meas      ?
_exptl_crystal_density_method    ?
_exptl_crystal_description       plate
_exptl_crystal_F_000             1968
_exptl_crystal_size_max          0.16
_exptl_crystal_size_mid          0.079
_exptl_crystal_size_min          0.033
_exptl_transmission_factor_max   ?
_exptl_transmission_factor_min   ?
_diffrn_reflns_av_R_equivalents  0.1807
_diffrn_reflns_av_unetI/netI     0.0684
_diffrn_reflns_Laue_measured_fraction_full 0.999
_diffrn_reflns_Laue_measured_fraction_max 0.999
_diffrn_reflns_limit_h_max       31
_diffrn_reflns_limit_h_min       -31
_diffrn_reflns_limit_k_max       9
_diffrn_reflns_limit_k_min       -9
_diffrn_reflns_limit_l_max       28
_diffrn_reflns_limit_l_min       -28
_diffrn_reflns_number            58055
_diffrn_reflns_point_group_measured_fraction_full 0.999
_diffrn_reflns_point_group_measured_fraction_max 0.999
_diffrn_reflns_theta_full        24.999
_diffrn_reflns_theta_max         24.999
_diffrn_reflns_theta_min         2.736
_diffrn_ambient_temperature      99.06
_diffrn_detector_area_resol_mean ?
_diffrn_measured_fraction_theta_full 0.999
_diffrn_measured_fraction_theta_max 0.999
_diffrn_measurement_device_type  'Bruker APEX-II CCD'
_diffrn_measurement_method       '\f and \w scans'
_diffrn_radiation_type           MoK\a
_diffrn_radiation_wavelength     0.71073
_diffrn_source                   ?
_diffrn_standards_number         0
_reflns_Friedel_coverage         0.000
_reflns_Friedel_fraction_full    .
_reflns_Friedel_fraction_max     .
_reflns_number_gt                2753
_reflns_number_total             4032
_reflns_special_details          
;
 Reflections were merged by SHELXL according to the crystal
 class for the calculation of statistics and refinement.
 
 _reflns_Friedel_fraction is defined as the number of unique
 Friedel pairs measured divided by the number that would be
 possible theoretically, ignoring centric projections and
 systematic absences.
;
_reflns_threshold_expression     'I > 2\s(I)'
_computing_cell_refinement       'SAINT V8.38A (?, 2016)'
_computing_data_collection       ?
_computing_data_reduction        'SAINT V8.38A (?, 2016)'
_computing_molecular_graphics    'Olex2 (Dolomanov et al., 2009)'
_computing_publication_material  'Olex2 (Dolomanov et al., 2009)'
_computing_structure_refinement  'ShelXL (Sheldrick, 2015)'
_computing_structure_solution    'SHELXT 2014/5 (Sheldrick, 2014)'
_refine_diff_density_max         0.325
_refine_diff_density_min         -0.258
_refine_diff_density_rms         0.063
_refine_ls_extinction_coef       0.0018(2)
_refine_ls_extinction_expression Fc^*^=kFc[1+0.001xFc^2^\l^3^/sin(2\q)]^-1/4^
_refine_ls_extinction_method     'SHELXL-2018/3 (Sheldrick 2018)'
_refine_ls_goodness_of_fit_ref   1.028
_refine_ls_hydrogen_treatment    constr
_refine_ls_matrix_type           full
_refine_ls_number_parameters     321
_refine_ls_number_reflns         4032
_refine_ls_number_restraints     0
_refine_ls_R_factor_all          0.0969
_refine_ls_R_factor_gt           0.0577
_refine_ls_restrained_S_all      1.028
_refine_ls_shift/su_max          0.000
_refine_ls_shift/su_mean         0.000
_refine_ls_structure_factor_coef Fsqd
_refine_ls_weighting_details     
'w=1/[\s^2^(Fo^2^)+(0.0564P)^2^+5.8945P] where P=(Fo^2^+2Fc^2^)/3'
_refine_ls_weighting_scheme      calc
_refine_ls_wR_factor_gt          0.1215
_refine_ls_wR_factor_ref         0.1402
_refine_special_details          ?
_olex2_refinement_description    
;
1. Fixed Uiso
 At 1.2 times of:
  All C(H) groups
 At 1.5 times of:
  All C(H,H,H) groups
2.a Ternary CH refined with riding coordinates:
 C20(H20)
2.b Aromatic/amide H refined with riding coordinates:
 C2(H2), C8(H8), C15(H15), C16(H16), C18(H18), C19(H19), C21(H21), C22(H22),
 C23(H23), C24(H24), C25(H25), C26(H26)
2.c Idealised Me refined as rotating group:
 C10(H10A,H10B,H10C), C11(H11A,H11B,H11C), C12(H12A,H12B,H12C), C13(H13A,H13B,
 H13C)
;
_atom_sites_solution_hydrogens   geom
_atom_sites_solution_primary     ?
_atom_sites_solution_secondary   ?
loop_
_atom_site_label
_atom_site_type_symbol
_atom_site_fract_x
_atom_site_fract_y
_atom_site_fract_z
_atom_site_U_iso_or_equiv
_atom_site_adp_type
_atom_site_occupancy
_atom_site_site_symmetry_order
_atom_site_calc_flag
_atom_site_refinement_flags_posn
_atom_site_refinement_flags_adp
_atom_site_refinement_flags_occupancy
_atom_site_disorder_assembly
_atom_site_disorder_group
B1 B 0.49064(13) 0.3295(5) 0.63467(15) 0.0256(8) Uani 1 1 d . . . . .
C1 C 0.41617(12) 0.0966(4) 0.61667(14) 0.0264(7) Uani 1 1 d . . . . .
F1 F 0.53234(7) 0.2380(2) 0.62579(9) 0.0439(5) Uani 1 1 d . . . . .
N1 N 0.43470(9) 0.2423(3) 0.60034(10) 0.0230(6) Uani 1 1 d . . . . .
C2 C 0.36462(12) 0.0560(4) 0.57160(14) 0.0281(7) Uani 1 1 d . . . . .
H2 H 0.342539 -0.039578 0.572165 0.034 Uiso 1 1 calc R . . . .
F2 F 0.50156(8) 0.3396(3) 0.69454(8) 0.0463(6) Uani 1 1 d . . . . .
N2 N 0.48669(9) 0.5099(3) 0.60741(10) 0.0223(6) Uani 1 1 d . . . . .
C3 C 0.35125(12) 0.1760(4) 0.52669(13) 0.0258(7) Uani 1 1 d . . . . .
N3 N 0.18917(10) 0.6356(3) 0.20479(11) 0.0263(6) Uani 1 1 d . . . . .
C4 C 0.39562(11) 0.2973(4) 0.54511(13) 0.0207(6) Uani 1 1 d . . . . .
N4 N 0.20210(9) 0.6074(3) 0.26434(11) 0.0210(5) Uani 1 1 d . . . . .
C5 C 0.40240(11) 0.4543(4) 0.52134(12) 0.0212(6) Uani 1 1 d . . . . .
N5 N 0.15610(9) 0.7855(3) 0.33829(11) 0.0240(6) Uani 1 1 d . . . . .
C6 C 0.44717(11) 0.5607(4) 0.55148(13) 0.0223(7) Uani 1 1 d . . . . .
N6 N 0.19499(9) 0.8515(3) 0.32017(10) 0.0199(5) Uani 1 1 d . . . . .
C7 C 0.46042(11) 0.7316(4) 0.54009(13) 0.0255(7) Uani 1 1 d . . . . .
C8 C 0.50627(12) 0.7773(4) 0.58939(14) 0.0312(7) Uani 1 1 d . . . . .
H8 H 0.524783 0.884084 0.594822 0.037 Uiso 1 1 calc R . . . .
C9 C 0.52135(12) 0.6416(4) 0.63033(14) 0.0281(7) Uani 1 1 d . . . . .
C10 C 0.44647(13) 0.0094(4) 0.67468(14) 0.0340(8) Uani 1 1 d . . . . .
H10A H 0.484242 -0.014773 0.678526 0.051 Uiso 1 1 calc GR . . . .
H10B H 0.427833 -0.098002 0.676046 0.051 Uiso 1 1 calc GR . . . .
H10C H 0.447386 0.083381 0.707843 0.051 Uiso 1 1 calc GR . . . .
C11 C 0.30048(12) 0.1741(4) 0.46993(14) 0.0327(8) Uani 1 1 d . . . . .
H11A H 0.280689 0.282516 0.465936 0.049 Uiso 1 1 calc GR . . . .
H11B H 0.276568 0.079535 0.471287 0.049 Uiso 1 1 calc GR . . . .
H11C H 0.310947 0.159159 0.435414 0.049 Uiso 1 1 calc GR . . . .
C12 C 0.43178(13) 0.8430(4) 0.48670(14) 0.0332(8) Uani 1 1 d . . . . .
H12A H 0.432033 0.787168 0.450448 0.050 Uiso 1 1 calc GR . . . .
H12B H 0.450925 0.953076 0.492265 0.050 Uiso 1 1 calc GR . . . .
H12C H 0.393601 0.861935 0.482381 0.050 Uiso 1 1 calc GR . . . .
C13 C 0.56698(13) 0.6365(4) 0.69103(15) 0.0380(8) Uani 1 1 d . . . . .
H13A H 0.551556 0.620659 0.721704 0.057 Uiso 1 1 calc GR . . . .
H13B H 0.587573 0.744198 0.698388 0.057 Uiso 1 1 calc GR . . . .
H13C H 0.591800 0.541314 0.692858 0.057 Uiso 1 1 calc GR . . . .
C14 C 0.35801(11) 0.5193(3) 0.46594(13) 0.0210(6) Uani 1 1 d . . . . .
C15 C 0.35602(12) 0.4814(4) 0.40909(13) 0.0275(7) Uani 1 1 d . . . . .
H15 H 0.383200 0.408846 0.404773 0.033 Uiso 1 1 calc R . . . .
C16 C 0.31489(12) 0.5482(4) 0.35861(14) 0.0271(7) Uani 1 1 d . . . . .
H16 H 0.313860 0.520529 0.319838 0.033 Uiso 1 1 calc R . . . .
C17 C 0.27475(11) 0.6562(3) 0.36409(13) 0.0205(6) Uani 1 1 d . . . . .
C18 C 0.27640(11) 0.6929(4) 0.42055(13) 0.0231(7) Uani 1 1 d . . . . .
H18 H 0.249214 0.765629 0.424806 0.028 Uiso 1 1 calc R . . . .
C19 C 0.31741(11) 0.6248(4) 0.47128(13) 0.0236(7) Uani 1 1 d . . . . .
H19 H 0.317846 0.650219 0.509970 0.028 Uiso 1 1 calc R . . . .
C20 C 0.23262(11) 0.7355(3) 0.30767(12) 0.0205(6) Uani 1 1 d . . . . .
H20 H 0.253451 0.804878 0.288656 0.025 Uiso 1 1 calc R . . . .
C21 C 0.17589(12) 0.4693(4) 0.27431(14) 0.0273(7) Uani 1 1 d . . . . .
H21 H 0.178461 0.427489 0.312276 0.033 Uiso 1 1 calc R . . . .
C22 C 0.14513(12) 0.4018(4) 0.21955(15) 0.0310(8) Uani 1 1 d . . . . .
H22 H 0.122180 0.303500 0.211199 0.037 Uiso 1 1 calc R . . . .
C23 C 0.15471(12) 0.5087(4) 0.17842(14) 0.0312(8) Uani 1 1 d . . . . .
H23 H 0.138378 0.492609 0.136112 0.037 Uiso 1 1 calc R . . . .
C24 C 0.19616(12) 1.0235(4) 0.32189(13) 0.0255(7) Uani 1 1 d . . . . .
H24 H 0.220142 1.096076 0.311612 0.031 Uiso 1 1 calc R . . . .
C25 C 0.15600(13) 1.0733(4) 0.34136(15) 0.0311(8) Uani 1 1 d . . . . .
H25 H 0.146274 1.186669 0.347400 0.037 Uiso 1 1 calc R . . . .
C26 C 0.13254(11) 0.9223(4) 0.35037(13) 0.0246(7) Uani 1 1 d . . . . .
H26 H 0.102984 0.917623 0.363681 0.030 Uiso 1 1 calc R . . . .

loop_
_atom_site_aniso_label
_atom_site_aniso_U_11
_atom_site_aniso_U_22
_atom_site_aniso_U_33
_atom_site_aniso_U_23
_atom_site_aniso_U_13
_atom_site_aniso_U_12
B1 0.0149(17) 0.039(2) 0.022(2) 0.0041(16) 0.0052(14) 0.0007(15)
C1 0.0257(16) 0.0257(16) 0.0308(18) 0.0010(14) 0.0141(14) 0.0052(13)
F1 0.0185(9) 0.0450(12) 0.0671(14) 0.0118(10) 0.0155(9) 0.0110(8)
N1 0.0198(13) 0.0258(13) 0.0243(14) 0.0032(11) 0.0096(11) 0.0026(10)
C2 0.0241(16) 0.0257(16) 0.0340(19) -0.0024(14) 0.0109(14) -0.0022(13)
F2 0.0512(12) 0.0583(13) 0.0228(11) 0.0034(9) 0.0071(9) -0.0244(10)
N2 0.0130(12) 0.0317(14) 0.0223(14) 0.0008(11) 0.0069(11) -0.0013(11)
C3 0.0210(16) 0.0314(17) 0.0250(17) -0.0043(14) 0.0088(13) 0.0013(13)
N3 0.0208(13) 0.0353(15) 0.0204(14) -0.0019(11) 0.0053(11) 0.0062(12)
C4 0.0157(14) 0.0252(16) 0.0195(16) -0.0013(12) 0.0049(12) 0.0040(12)
N4 0.0160(12) 0.0227(13) 0.0220(14) -0.0007(11) 0.0047(10) 0.0006(10)
C5 0.0165(14) 0.0291(16) 0.0192(16) -0.0028(13) 0.0085(12) 0.0046(12)
N5 0.0163(12) 0.0276(14) 0.0291(15) 0.0024(11) 0.0100(11) 0.0009(10)
C6 0.0144(14) 0.0328(17) 0.0198(16) 0.0018(13) 0.0066(13) 0.0058(13)
N6 0.0128(12) 0.0231(13) 0.0253(14) 0.0008(10) 0.0091(10) -0.0012(10)
C7 0.0165(15) 0.0321(17) 0.0304(18) 0.0038(14) 0.0116(14) -0.0002(13)
C8 0.0204(16) 0.0355(18) 0.0361(19) 0.0044(15) 0.0094(14) -0.0039(14)
C9 0.0165(15) 0.0417(19) 0.0265(18) -0.0004(15) 0.0086(13) -0.0018(14)
C10 0.0303(18) 0.0336(18) 0.038(2) 0.0086(15) 0.0129(16) 0.0021(15)
C11 0.0244(17) 0.0336(18) 0.0342(19) -0.0051(15) 0.0048(14) -0.0042(14)
C12 0.0267(17) 0.0379(19) 0.034(2) 0.0083(15) 0.0112(15) -0.0003(15)
C13 0.0244(17) 0.050(2) 0.034(2) 0.0047(17) 0.0047(15) -0.0088(16)
C14 0.0174(14) 0.0229(15) 0.0216(16) 0.0025(12) 0.0065(13) 0.0000(12)
C15 0.0227(16) 0.0339(17) 0.0248(17) 0.0005(14) 0.0081(14) 0.0104(14)
C16 0.0256(16) 0.0336(18) 0.0232(17) -0.0020(14) 0.0105(14) 0.0080(14)
C17 0.0133(14) 0.0215(15) 0.0246(17) 0.0001(12) 0.0050(12) -0.0011(11)
C18 0.0167(15) 0.0279(17) 0.0236(17) -0.0034(13) 0.0067(13) 0.0029(13)
C19 0.0208(15) 0.0296(17) 0.0209(16) -0.0028(13) 0.0087(13) 0.0023(13)
C20 0.0164(14) 0.0199(15) 0.0259(17) -0.0017(13) 0.0089(13) 0.0009(12)
C21 0.0258(16) 0.0233(16) 0.0308(18) -0.0016(14) 0.0086(14) -0.0035(13)
C22 0.0187(15) 0.0264(17) 0.043(2) -0.0103(15) 0.0068(15) -0.0006(13)
C23 0.0222(16) 0.0360(18) 0.0267(18) -0.0103(15) 0.0000(14) 0.0073(15)
C24 0.0268(16) 0.0212(16) 0.0305(18) -0.0005(13) 0.0134(14) -0.0015(13)
C25 0.0343(18) 0.0217(16) 0.044(2) -0.0033(14) 0.0221(16) 0.0030(14)
C26 0.0161(15) 0.0325(17) 0.0252(17) -0.0010(14) 0.0079(13) 0.0026(13)

_geom_special_details            
;
 All esds (except the esd in the dihedral angle between two l.s. planes)
 are estimated using the full covariance matrix.  The cell esds are taken
 into account individually in the estimation of esds in distances, angles
 and torsion angles; correlations between esds in cell parameters are only
 used when they are defined by crystal symmetry.  An approximate (isotropic)
 treatment of cell esds is used for estimating esds involving l.s. planes.
;
loop_
_geom_bond_atom_site_label_1
_geom_bond_atom_site_label_2
_geom_bond_distance
_geom_bond_site_symmetry_2
_geom_bond_publ_flag
B1 F1 1.394(4) . ?
B1 N1 1.540(4) . ?
B1 F2 1.361(4) . ?
B1 N2 1.544(4) . ?
C1 N1 1.357(4) . ?
C1 C2 1.407(4) . ?
C1 C10 1.481(4) . ?
N1 C4 1.399(4) . ?
C2 C3 1.372(4) . ?
N2 C6 1.404(4) . ?
N2 C9 1.344(4) . ?
C3 C4 1.435(4) . ?
C3 C11 1.498(4) . ?
N3 N4 1.360(3) . ?
N3 C23 1.329(4) . ?
C4 C5 1.396(4) . ?
N4 C20 1.446(4) . ?
N4 C21 1.352(4) . ?
C5 C6 1.395(4) . ?
C5 C14 1.483(4) . ?
N5 N6 1.360(3) . ?
N5 C26 1.324(4) . ?
C6 C7 1.435(4) . ?
N6 C20 1.458(3) . ?
N6 C24 1.346(4) . ?
C7 C8 1.373(4) . ?
C7 C12 1.495(4) . ?
C8 C9 1.399(4) . ?
C9 C13 1.492(4) . ?
C14 C15 1.384(4) . ?
C14 C19 1.395(4) . ?
C15 C16 1.381(4) . ?
C16 C17 1.398(4) . ?
C17 C18 1.376(4) . ?
C17 C20 1.516(4) . ?
C18 C19 1.387(4) . ?
C21 C22 1.361(4) . ?
C22 C23 1.393(5) . ?
C24 C25 1.368(4) . ?
C25 C26 1.388(4) . ?

loop_
_geom_angle_atom_site_label_1
_geom_angle_atom_site_label_2
_geom_angle_atom_site_label_3
_geom_angle
_geom_angle_site_symmetry_1
_geom_angle_site_symmetry_3
_geom_angle_publ_flag
F1 B1 N1 109.6(3) . . ?
F1 B1 N2 109.3(2) . . ?
N1 B1 N2 106.4(2) . . ?
F2 B1 F1 109.7(3) . . ?
F2 B1 N1 111.2(2) . . ?
F2 B1 N2 110.5(3) . . ?
N1 C1 C2 108.2(3) . . ?
N1 C1 C10 122.6(3) . . ?
C2 C1 C10 129.1(3) . . ?
C1 N1 B1 126.3(2) . . ?
C1 N1 C4 108.7(2) . . ?
C4 N1 B1 125.0(2) . . ?
C3 C2 C1 109.3(3) . . ?
C6 N2 B1 124.8(2) . . ?
C9 N2 B1 127.0(2) . . ?
C9 N2 C6 108.1(2) . . ?
C2 C3 C4 106.2(3) . . ?
C2 C3 C11 125.5(3) . . ?
C4 C3 C11 128.3(3) . . ?
C23 N3 N4 103.3(2) . . ?
N1 C4 C3 107.5(2) . . ?
C5 C4 N1 119.9(2) . . ?
C5 C4 C3 132.3(3) . . ?
N3 N4 C20 119.5(2) . . ?
C21 N4 N3 112.4(2) . . ?
C21 N4 C20 127.1(2) . . ?
C4 C5 C14 119.4(2) . . ?
C6 C5 C4 121.8(3) . . ?
C6 C5 C14 118.4(2) . . ?
C26 N5 N6 103.8(2) . . ?
N2 C6 C7 107.6(2) . . ?
C5 C6 N2 119.6(3) . . ?
C5 C6 C7 132.5(3) . . ?
N5 N6 C20 119.1(2) . . ?
C24 N6 N5 112.4(2) . . ?
C24 N6 C20 128.3(2) . . ?
C6 C7 C12 129.0(3) . . ?
C8 C7 C6 105.9(3) . . ?
C8 C7 C12 125.1(3) . . ?
C7 C8 C9 109.1(3) . . ?
N2 C9 C8 109.2(3) . . ?
N2 C9 C13 122.9(3) . . ?
C8 C9 C13 127.8(3) . . ?
C15 C14 C5 122.2(2) . . ?
C15 C14 C19 118.8(3) . . ?
C19 C14 C5 118.9(2) . . ?
C16 C15 C14 120.6(3) . . ?
C15 C16 C17 120.5(3) . . ?
C16 C17 C20 118.6(2) . . ?
C18 C17 C16 119.0(3) . . ?
C18 C17 C20 122.3(2) . . ?
C17 C18 C19 120.6(3) . . ?
C18 C19 C14 120.5(3) . . ?
N4 C20 N6 110.5(2) . . ?
N4 C20 C17 111.9(2) . . ?
N6 C20 C17 112.8(2) . . ?
N4 C21 C22 106.9(3) . . ?
C21 C22 C23 104.8(3) . . ?
N3 C23 C22 112.7(3) . . ?
N6 C24 C25 106.5(3) . . ?
C24 C25 C26 105.1(3) . . ?
N5 C26 C25 112.3(2) . . ?

_shelx_res_file                  
;
TITL Indrek_dryXtal_reprocess1_a.res in C2/c
    indrek_dryxtal_reprocess1_a.res
    created by SHELXL-2018/3 at 12:34:49 on 01-Jul-2019
REM Old TITL Indrek_dryXtal_reprocess1 in C2/c
REM SHELXT solution in C2/c
REM R1 0.180, Rweak 0.021, Alpha 0.053, Orientation as input
REM Formula found by SHELXT: C26 B F2 N6
CELL 0.71073 26.3079 7.8235 24.1231 90 112.783 90
ZERR 8 0.0056 0.0016 0.0053 0 0.014 0
LATT 7
SYMM -X,+Y,0.5-Z
SFAC C H B F N
UNIT 208 200 8 16 48

L.S. 10
PLAN  20
SIZE 0.033 0.079 0.16
TEMP -174.09
LIST 6
fmap 2
acta
OMIT -3 50
REM <olex2.extras>
REM <HklSrc "%.\\Indrek_dryXtal_09Oct18_0ma_a.hkl">
REM </olex2.extras>

WGHT    0.056400    5.894501
EXTI    0.001765
FVAR       0.19097
B1    3    0.490638    0.329473    0.634670    11.00000    0.01495    0.03856 =
         0.02155    0.00405    0.00515    0.00066
C1    1    0.416171    0.096603    0.616675    11.00000    0.02573    0.02567 =
         0.03075    0.00099    0.01411    0.00516
F1    4    0.532345    0.237957    0.625788    11.00000    0.01854    0.04496 =
         0.06714    0.01183    0.01546    0.01100
N1    5    0.434698    0.242342    0.600342    11.00000    0.01984    0.02575 =
         0.02429    0.00316    0.00960    0.00264
C2    1    0.364621    0.055960    0.571597    11.00000    0.02413    0.02571 =
         0.03401   -0.00243    0.01085   -0.00218
AFIX  43
H2    2    0.342539   -0.039578    0.572165    11.00000   -1.20000
AFIX   0
F2    4    0.501557    0.339633    0.694540    11.00000    0.05120    0.05827 =
         0.02276    0.00335    0.00709   -0.02442
N2    5    0.486689    0.509947    0.607408    11.00000    0.01304    0.03169 =
         0.02227    0.00083    0.00693   -0.00133
C3    1    0.351245    0.175959    0.526688    11.00000    0.02099    0.03136 =
         0.02498   -0.00428    0.00878    0.00131
N3    5    0.189172    0.635595    0.204786    11.00000    0.02082    0.03529 =
         0.02040   -0.00194    0.00534    0.00618
C4    1    0.395616    0.297318    0.545109    11.00000    0.01574    0.02523 =
         0.01947   -0.00126    0.00488    0.00399
N4    5    0.202099    0.607413    0.264345    11.00000    0.01601    0.02270 =
         0.02199   -0.00073    0.00475    0.00061
C5    1    0.402400    0.454296    0.521335    11.00000    0.01654    0.02914 =
         0.01919   -0.00278    0.00845    0.00456
N5    5    0.156097    0.785543    0.338293    11.00000    0.01628    0.02758 =
         0.02911    0.00244    0.01001    0.00090
C6    1    0.447167    0.560690    0.551477    11.00000    0.01442    0.03281 =
         0.01977    0.00185    0.00657    0.00580
N6    5    0.194990    0.851526    0.320171    11.00000    0.01281    0.02313 =
         0.02529    0.00082    0.00913   -0.00119
C7    1    0.460418    0.731612    0.540092    11.00000    0.01647    0.03212 =
         0.03038    0.00379    0.01165   -0.00016
C8    1    0.506267    0.777334    0.589388    11.00000    0.02044    0.03555 =
         0.03612    0.00439    0.00942   -0.00389
AFIX  43
H8    2    0.524783    0.884084    0.594822    11.00000   -1.20000
AFIX   0
C9    1    0.521347    0.641558    0.630327    11.00000    0.01654    0.04165 =
         0.02651   -0.00045    0.00863   -0.00179
C10   1    0.446472    0.009425    0.674681    11.00000    0.03028    0.03362 =
         0.03774    0.00862    0.01290    0.00213
AFIX 137
H10A  2    0.484242   -0.014773    0.678526    11.00000   -1.50000
H10B  2    0.427833   -0.098002    0.676046    11.00000   -1.50000
H10C  2    0.447386    0.083381    0.707843    11.00000   -1.50000
AFIX   0
C11   1    0.300476    0.174134    0.469928    11.00000    0.02436    0.03364 =
         0.03417   -0.00506    0.00483   -0.00420
AFIX 137
H11A  2    0.280689    0.282516    0.465936    11.00000   -1.50000
H11B  2    0.276568    0.079535    0.471287    11.00000   -1.50000
H11C  2    0.310947    0.159159    0.435414    11.00000   -1.50000
AFIX   0
C12   1    0.431778    0.843045    0.486698    11.00000    0.02668    0.03792 =
         0.03442    0.00828    0.01118   -0.00027
AFIX 137
H12A  2    0.432033    0.787168    0.450448    11.00000   -1.50000
H12B  2    0.450925    0.953076    0.492265    11.00000   -1.50000
H12C  2    0.393601    0.861935    0.482381    11.00000   -1.50000
AFIX   0
C13   1    0.566983    0.636498    0.691025    11.00000    0.02439    0.04983 =
         0.03380    0.00473    0.00467   -0.00879
AFIX 137
H13A  2    0.551556    0.620659    0.721704    11.00000   -1.50000
H13B  2    0.587573    0.744198    0.698388    11.00000   -1.50000
H13C  2    0.591800    0.541314    0.692858    11.00000   -1.50000
AFIX   0
C14   1    0.358006    0.519350    0.465936    11.00000    0.01735    0.02288 =
         0.02165    0.00248    0.00648   -0.00003
C15   1    0.356019    0.481447    0.409091    11.00000    0.02274    0.03386 =
         0.02481    0.00046    0.00815    0.01038
AFIX  43
H15   2    0.383200    0.408846    0.404773    11.00000   -1.20000
AFIX   0
C16   1    0.314893    0.548191    0.358606    11.00000    0.02556    0.03358 =
         0.02324   -0.00201    0.01052    0.00803
AFIX  43
H16   2    0.313860    0.520529    0.319838    11.00000   -1.20000
AFIX   0
C17   1    0.274749    0.656190    0.364095    11.00000    0.01328    0.02149 =
         0.02456    0.00010    0.00502   -0.00114
C18   1    0.276404    0.692945    0.420547    11.00000    0.01672    0.02794 =
         0.02361   -0.00343    0.00674    0.00292
AFIX  43
H18   2    0.249214    0.765629    0.424806    11.00000   -1.20000
AFIX   0
C19   1    0.317407    0.624832    0.471276    11.00000    0.02084    0.02963 =
         0.02086   -0.00283    0.00874    0.00226
AFIX  43
H19   2    0.317846    0.650219    0.509970    11.00000   -1.20000
AFIX   0
C20   1    0.232615    0.735537    0.307674    11.00000    0.01637    0.01987 =
         0.02591   -0.00172    0.00893    0.00091
AFIX  13
H20   2    0.253451    0.804878    0.288656    11.00000   -1.20000
AFIX   0
C21   1    0.175888    0.469333    0.274311    11.00000    0.02580    0.02328 =
         0.03077   -0.00164    0.00857   -0.00348
AFIX  43
H21   2    0.178461    0.427489    0.312276    11.00000   -1.20000
AFIX   0
C22   1    0.145127    0.401818    0.219548    11.00000    0.01873    0.02640 =
         0.04304   -0.01028    0.00678   -0.00056
AFIX  43
H22   2    0.122180    0.303500    0.211199    11.00000   -1.20000
AFIX   0
C23   1    0.154711    0.508704    0.178421    11.00000    0.02224    0.03597 =
         0.02667   -0.01027   -0.00001    0.00729
AFIX  43
H23   2    0.138378    0.492609    0.136112    11.00000   -1.20000
AFIX   0
C24   1    0.196163    1.023545    0.321889    11.00000    0.02680    0.02124 =
         0.03052   -0.00054    0.01337   -0.00151
AFIX  43
H24   2    0.220142    1.096076    0.311612    11.00000   -1.20000
AFIX   0
C25   1    0.156003    1.073288    0.341357    11.00000    0.03434    0.02174 =
         0.04372   -0.00333    0.02212    0.00305
AFIX  43
H25   2    0.146274    1.186669    0.347400    11.00000   -1.20000
AFIX   0
C26   1    0.132543    0.922293    0.350373    11.00000    0.01612    0.03249 =
         0.02525   -0.00097    0.00793    0.00259
AFIX  43
H26   2    0.102984    0.917623    0.363681    11.00000   -1.20000
AFIX   0
HKLF 4


REM  Indrek_dryXtal_reprocess1_a.res in C2/c
REM wR2 = 0.1402, GooF = S = 1.028, Restrained GooF = 1.028 for all data
REM R1 = 0.0577 for 2753 Fo > 4sig(Fo) and 0.0969 for all 4032 data
REM 321 parameters refined using 0 restraints

END

WGHT      0.0566      5.8741

REM Highest difference peak  0.325,  deepest hole -0.258,  1-sigma level  0.063
Q1    1   0.5757  0.5249  0.7172  11.00000  0.05    0.32
Q2    1   0.2552  0.4415  0.3315  11.00000  0.05    0.25
Q3    1   0.4069  0.3433  0.5221  11.00000  0.05    0.23
Q4    1   0.3753  0.2077  0.5201  11.00000  0.05    0.23
Q5    1   0.1818  1.0010  0.3628  11.00000  0.05    0.23
Q6    1   0.4755  0.5063  0.5675  11.00000  0.05    0.22
Q7    1   0.5600  0.3848  0.6977  11.00000  0.05    0.22
Q8    1   0.5338  0.2874  0.6707  11.00000  0.05    0.22
Q9    1   0.2791  0.5587  0.3581  11.00000  0.05    0.22
Q10   1   0.3041  0.2771  0.4318  11.00000  0.05    0.22
Q11   1   0.3239 -0.0308  0.5019  11.00000  0.05    0.21
Q12   1   0.5000  0.3041  0.7500  10.50000  0.05    0.21
Q13   1   0.1893  1.1302  0.4000  11.00000  0.05    0.21
Q14   1   0.3755  0.4692  0.5002  11.00000  0.05    0.21
Q15   1   0.4987  0.6540  0.5628  11.00000  0.05    0.21
Q16   1   0.3638 -0.0736  0.5537  11.00000  0.05    0.21
Q17   1   0.4810  0.4173  0.6075  11.00000  0.05    0.20
Q18   1   0.1922  0.9580  0.3911  11.00000  0.05    0.20
Q19   1   0.2173  0.6522  0.2870  11.00000  0.05    0.20
Q20   1   0.5000  0.7309  0.7500  10.50000  0.05    0.20
;
_shelx_res_checksum              65790
_olex2_submission_special_instructions 'No special instructions were received'
# start Validation Reply Form
_vrf_RINTA01_indrek_dryxtal_reprocess1_a 
;
PROBLEM: The value of Rint is greater than 0.18
RESPONSE: crystals diffracted strongly only to lower angles, the reflections
at higher angles were very weak resulting into overall high Rint.
;
# end Validation Reply Form
####################################################################### 
# 
# This file contains crystal structure data downloaded from the 
# Cambridge Structural Database (CSD) hosted by the Cambridge 
# Crystallographic Data Centre (CCDC).
# 
# Full information about CCDC data access policies and citation 
# guidelines are available at http://www.ccdc.cam.ac.uk/access/V1 
# 
# Audit and citation data items may have been added by the CCDC. 
# Please retain this information to preserve the provenance of 
# this file and to allow appropriate attribution of the data. 
# 
#######################################################################

data_macquarie_19nov18_0m_a
_database_code_depnum_ccdc_archive 'CCDC 1955144'
loop_
_audit_author_name
_audit_author_address
'Mohan Bhadbhade'
;University of New South Wales
Australia
;
_audit_update_record             
;
2019-09-23 deposited with the CCDC.	2020-06-03 downloaded from the CCDC.
;
_audit_creation_date             2019-09-23
_audit_creation_method           
;
Olex2 1.2
(compiled 2018.05.29 svn.r3508 for OlexSys, GUI svn.r5506)
;
_shelx_SHELXL_version_number     2018/3
_chemical_name_common            ?
_chemical_name_systematic        ?
_chemical_formula_moiety         
'C28 H25 B F2 Ir N6 O2, C32 H12 B F24, 0.25(C5 H11), 0.25(C2.5 H1.5)'
_chemical_formula_sum            'C61.88 H40.12 B2 F26 Ir N6 O2'
_chemical_formula_weight         1607.44
_chemical_melting_point          ?
loop_
_atom_type_symbol
_atom_type_description
_atom_type_scat_dispersion_real
_atom_type_scat_dispersion_imag
_atom_type_scat_source
C C 0.0033 0.0016 'International Tables Vol C Tables 4.2.6.8 and 6.1.1.4'
H H 0.0000 0.0000 'International Tables Vol C Tables 4.2.6.8 and 6.1.1.4'
B B 0.0013 0.0007 'International Tables Vol C Tables 4.2.6.8 and 6.1.1.4'
F F 0.0171 0.0103 'International Tables Vol C Tables 4.2.6.8 and 6.1.1.4'
Ir Ir -1.4442 7.9887 'International Tables Vol C Tables 4.2.6.8 and 6.1.1.4'
N N 0.0061 0.0033 'International Tables Vol C Tables 4.2.6.8 and 6.1.1.4'
O O 0.0106 0.0060 'International Tables Vol C Tables 4.2.6.8 and 6.1.1.4'

_shelx_space_group_comment       
;
The symmetry employed for this shelxl refinement is uniquely defined
by the following loop, which should always be used as a source of
symmetry information in preference to the above space-group names.
They are only intended as comments.
;
_space_group_crystal_system      triclinic
_space_group_IT_number           2
_space_group_name_H-M_alt        'P -1'
_space_group_name_Hall           '-P 1'
loop_
_space_group_symop_operation_xyz
'x, y, z'
'-x, -y, -z'

_cell_length_a                   18.4114(15)
_cell_length_b                   18.6821(19)
_cell_length_c                   22.004(2)
_cell_angle_alpha                93.733(4)
_cell_angle_beta                 105.248(4)
_cell_angle_gamma                113.314(3)
_cell_volume                     6582.4(11)
_cell_formula_units_Z            4
_cell_measurement_reflns_used    9994
_cell_measurement_temperature    100(2)
_cell_measurement_theta_max      27.470
_cell_measurement_theta_min      2.262
_shelx_estimated_absorpt_T_max   0.934
_shelx_estimated_absorpt_T_min   0.714
_exptl_absorpt_coefficient_mu    2.149
_exptl_absorpt_correction_T_max  0.7456
_exptl_absorpt_correction_T_min  0.6191
_exptl_absorpt_correction_type   multi-scan
_exptl_absorpt_process_details   
'SADABS-2016/2 (Bruker,2016/2) was used for absorption correction. wR2(int) was 0.1440 before and 0.0825 after correction. The Ratio of minimum to maximum transmission is 0.8303. The \l/2 correction factor is Not present.'
_exptl_absorpt_special_details   ?
_exptl_crystal_colour            'yellowish orange'
_exptl_crystal_colour_modifier   yellowish
_exptl_crystal_colour_primary    orange
_exptl_crystal_density_diffrn    1.622
_exptl_crystal_density_meas      ?
_exptl_crystal_density_method    ?
_exptl_crystal_description       plate
_exptl_crystal_F_000             3162
_exptl_crystal_size_max          0.168
_exptl_crystal_size_mid          0.052
_exptl_crystal_size_min          0.032
_exptl_transmission_factor_max   ?
_exptl_transmission_factor_min   ?
_diffrn_reflns_av_R_equivalents  0.1219
_diffrn_reflns_av_unetI/netI     0.0446
_diffrn_reflns_Laue_measured_fraction_full 0.999
_diffrn_reflns_Laue_measured_fraction_max 0.991
_diffrn_reflns_limit_h_max       23
_diffrn_reflns_limit_h_min       -23
_diffrn_reflns_limit_k_max       24
_diffrn_reflns_limit_k_min       -24
_diffrn_reflns_limit_l_max       28
_diffrn_reflns_limit_l_min       -28
_diffrn_reflns_number            445914
_diffrn_reflns_point_group_measured_fraction_full 0.999
_diffrn_reflns_point_group_measured_fraction_max 0.991
_diffrn_reflns_theta_full        25.242
_diffrn_reflns_theta_max         27.619
_diffrn_reflns_theta_min         2.217
_diffrn_ambient_temperature      99.69
_diffrn_detector_area_resol_mean ?
_diffrn_measured_fraction_theta_full 0.999
_diffrn_measured_fraction_theta_max 0.991
_diffrn_measurement_device_type  'Bruker APEX-II CCD'
_diffrn_measurement_method       '\f and \w scans'
_diffrn_radiation_type           MoK\a
_diffrn_radiation_wavelength     0.71073
_diffrn_source                   ?
_reflns_Friedel_coverage         0.000
_reflns_Friedel_fraction_full    .
_reflns_Friedel_fraction_max     .
_reflns_number_gt                23283
_reflns_number_total             30329
_reflns_special_details          
;
 Reflections were merged by SHELXL according to the crystal
 class for the calculation of statistics and refinement.
 
 _reflns_Friedel_fraction is defined as the number of unique
 Friedel pairs measured divided by the number that would be
 possible theoretically, ignoring centric projections and
 systematic absences.
;
_reflns_threshold_expression     'I > 2\s(I)'
_computing_cell_refinement       'SAINT V8.38A (?, 2016)'
_computing_data_collection       ?
_computing_data_reduction        'SAINT V8.38A (?, 2016)'
_computing_molecular_graphics    'Olex2 (Dolomanov et al., 2009)'
_computing_publication_material  'Olex2 (Dolomanov et al., 2009)'
_computing_structure_refinement  'ShelXL (Sheldrick, 2015)'
_computing_structure_solution    'SHELXT 2014/5 (Sheldrick, 2014)'
_refine_diff_density_max         6.499
_refine_diff_density_min         -3.699
_refine_diff_density_rms         0.144
_refine_ls_extinction_coef       .
_refine_ls_extinction_method     none
_refine_ls_goodness_of_fit_ref   1.037
_refine_ls_hydrogen_treatment    constr
_refine_ls_matrix_type           full
_refine_ls_number_parameters     1785
_refine_ls_number_reflns         30329
_refine_ls_number_restraints     305
_refine_ls_R_factor_all          0.0766
_refine_ls_R_factor_gt           0.0526
_refine_ls_restrained_S_all      1.050
_refine_ls_shift/su_max          0.002
_refine_ls_shift/su_mean         0.000
_refine_ls_structure_factor_coef Fsqd
_refine_ls_weighting_details     
'w=1/[\s^2^(Fo^2^)+(0.0575P)^2^+41.7742P] where P=(Fo^2^+2Fc^2^)/3'
_refine_ls_weighting_scheme      calc
_refine_ls_wR_factor_gt          0.1278
_refine_ls_wR_factor_ref         0.1432
_refine_special_details          ?
_olex2_refinement_description    
;
1. Fixed Uiso
 At 1.2 times of:
  All C(H) groups, All C(H,H) groups
 At 1.5 times of:
  All C(H,H,H) groups
2. Restrained distances
 C8-C10 = C8-C7 = C7-C5 = C9-C5
 1.5 with sigma of 0.02
 C4-C0AA = C4-C1AA = C3-C1AA = C3-C0AA
 1.5 with sigma of 0.02
 F1D-C17D \\sim F1E-C17D
 with sigma of 0.02
 F2D-C17D \\sim F2E-C17D
 with sigma of 0.02
 F3D-C17D \\sim F3E-C17D
 with sigma of 0.02
 F7C-C27C \\sim F0AA-C27C
 with sigma of 0.02
 F8C-C27C \\sim F2AA-C27C
 with sigma of 0.02
 F9C-C27C \\sim F1AA-C27C
 with sigma of 0.02
 F16D-C2 \\sim F16E-C2
 with sigma of 0.02
 F17D-C2 \\sim F17E-C2
 with sigma of 0.02
 F18D-C2 \\sim F18E-C2
 with sigma of 0.02
 F13C-C37C \\sim F5AA-C37C
 with sigma of 0.02
 F14C-C37C \\sim F3AA-C37C
 with sigma of 0.02
 F15C-C37C \\sim F4AA-C37C
 with sigma of 0.02
 F19D-C47D \\sim F19E-C47D
 with sigma of 0.02
 F20D-C47D \\sim F20E-C47D
 with sigma of 0.02
 F21D-C47D \\sim F21E-C47D
 with sigma of 0.02
 F1D-C17D \\sim F9AA-C17D
 with sigma of 0.02
 F2D-C17D \\sim F1BA-C17D
 with sigma of 0.02
 F3D-C17D \\sim F0BA-C17D
 with sigma of 0.02
 F1D-F2D \\sim F1D-F3D \\sim F2D-F3D \\sim F2E-F3E \\sim F2E-F0BA \\sim
F1E-F9AA \\sim F1E-F1BA \\sim F3E-
 F0BA \\sim F9AA-F1BA
 with sigma of 0.04
 C17D-F1D \\sim C17D-F2D \\sim C17D-F3D \\sim C17D-C13D \\sim C17D-F2E \\sim
C17D-F1E \\sim C17D-F3E ~
 C17D-F9AA \\sim C17D-F0BA \\sim C17D-F1BA
 with sigma of 0.02
 F16D-F18D \\sim F16D-F17E \\sim F17D-F18E \\sim F17D-F16E \\sim F18E-F16E
 with sigma of 0.04
 C2-F16D \\sim C2-F17D \\sim C2-F18D \\sim C2-C35D \\sim C2-F17E \\sim C2-F18E
\\sim C2-F16E
 with sigma of 0.02
 C10-C7 \\sim C8-C5
 with sigma of 0.02
 C7-C9 \\sim C5-C8
 with sigma of 0.02
 F17D-F16E \\sim F18D-F17E
 with sigma of 0.02
 F18E-F16E \\sim F17E-F16D
 with sigma of 0.02
3. Uiso/Uaniso restraints and constraints
Uanis(F16D) = Uanis(F17D) = Uanis(F18D) = Uanis(C2) = Uanis(F17E) = Uanis(F18E)
= Uanis(F16E)
Uanis(F13C) = Uanis(F15C) = Uanis(C37C) = Uanis(F3AA) = Uanis(F4AA) =
Uanis(F5AA) = Uanis(F14C)
Uanis(F1D) = Uanis(F2D) = Uanis(F3D) = Uanis(C17D) = Uanis(F2E) = Uanis(F1E) =
Uanis(F3E) = Uanis(F9AA) = Uanis(F0BA) = Uanis(F1BA)
Uanis(F3) = Uanis(F2) = Uanis(F1) = Uanis(C18D)
Uanis(F15C) = Uanis(F4AA) = Uanis(F3AA) = Uanis(C37C) = Uanis(F14C) =
Uanis(F5AA) = Uanis(F13C)
Uanis(F7C) = Uanis(F8C) = Uanis(F9C) = Uanis(C27C) = Uanis(F0AA) = Uanis(F1AA)
= Uanis(F2AA)
Uanis(F19D) = Uanis(F20D) = Uanis(F21D) = Uanis(C47D) = Uanis(F20E) =
Uanis(F21E) = Uanis(F19E)
4. Rigid body (RIGU) restrains
 F2E, F2D, F1E, F0BA, F1D, F1BA, F3E, F3D, F9AA, C17D
 with sigma for 1-2 distances of 0.004 and sigma for 1-3 distances of 0.004
 F6AA, F8AA, F7AA, C47C
 with sigma for 1-2 distances of 0.004 and sigma for 1-3 distances of 0.004
 F7AA, F8AA, F6AA, C47C
 with sigma for 1-2 distances of 0.004 and sigma for 1-3 distances of 0.004
 F5AA, F13C, F4AA, F15C, F3AA, F14C, C37C
 with sigma for 1-2 distances of 0.004 and sigma for 1-3 distances of 0.004
 F20E, F20D, F19E, F19D, F21E, F21D, C47D
 with sigma for 1-2 distances of 0.004 and sigma for 1-3 distances of 0.004
 F6AA, F7AA, F8AA, C47C
 with sigma for 1-2 distances of 0.004 and sigma for 1-3 distances of 0.004
 F18E, F18D, F17D, F16E, F16D, C2
 with sigma for 1-2 distances of 0.004 and sigma for 1-3 distances of 0.004
5. Others
 Sof(F0AA)=Sof(F1AA)=Sof(F2AA)=1-FVAR(1)
 Sof(F7C)=Sof(F8C)=Sof(F9C)=FVAR(1)
 Sof(F3AA)=Sof(F4AA)=Sof(F5AA)=1-FVAR(2)
 Sof(F13C)=Sof(F14C)=Sof(F15C)=FVAR(2)
 Sof(F20E)=Sof(F21E)=Sof(F19E)=1-FVAR(3)
 Sof(F19D)=Sof(F20D)=Sof(F21D)=FVAR(3)
 Fixed Sof: F1D(0.5) F2D(0.5) F3D(0.5) F16D(0.6) F17D(0.4) F18D(0.6) F2E(0.3)
 F1E(0.2) F3E(0.3) F17E(0.6) F18E(0.4) F16E(0.4) F9AA(0.2) F0BA(0.3) F1BA(0.2)
 C5(0.5) H5C(0.5) H5D(0.5) C7(0.5) H7C(0.5) H7D(0.5) C8(0.5) H8(0.5) C9(0.5)
 H9C(0.5) H9D(0.5) H9E(0.5) C10(0.5) H10A(0.5) H10B(0.5) H10C(0.5) C3(0.25)
 C4(0.5) H4C(0.25) H4D(0.25) H4E(0.25) C0AA(0.25) C1AA(0.25)
6.a Ternary CH refined with riding coordinates:
 C9B(H9B), C9A(H9A)
6.b Secondary CH2 refined with riding coordinates:
 C5(H5C,H5D), C7(H7C,H7D)
6.c Aromatic/amide H refined with riding coordinates:
 C3B(H3B), C4B(H4B), C5B(H5B), C6B(H6B), C7B(H7B), C8B(H8B), C11B(H11B),
 C12B(H12B), C14B(H14B), C15B(H15B), C19B(H19B), C22B(H22B), C3A(H3A), C4A(H4A),
  C5A(H5A), C6A(H6A), C7A(H7A), C8A(H8A), C11A(H11A), C12A(H12A), C14A(H14A),
 C15A(H15A), C19A(H19A), C22A(H22A), C12C(H12C), C14C(H14C), C16C(H16C),
 C22C(H22C), C24C(H24C), C26C(H26C), C32C(H32C), C34C(H34C), C36C(H36C),
 C42C(H42C), C44C(H44C), C46C(H46C), C12D(H12D), C14D(H14D), C16D(H16D),
 C22D(H22D), C24D(H24D), C26D(H26D), C32D(H32D), C34D(H34D), C36D(H36D),
 C42D(H42D), C44D(H44D), C46D(H46D), C8(H8)
6.d Idealised Me refined as rotating group:
 C25B(H25A,H25B,H25C), C26B(H26A,H26B,H26E), C27B(H27A,H27B,H27C), C28B(H28A,
 H28B,H28C), C25A(H25D,H25E,H25F), C26A(H26F,H26G,H26H), C27A(H27D,H27E,H27F),
 C28A(H28D,H28E,H28F), C9(H9C,H9D,H9E), C10(H10A,H10B,H10C), C4(H4C,H4D,H4E)
;
_atom_sites_solution_hydrogens   geom
_atom_sites_solution_primary     ?
_atom_sites_solution_secondary   ?
loop_
_atom_site_label
_atom_site_type_symbol
_atom_site_fract_x
_atom_site_fract_y
_atom_site_fract_z
_atom_site_U_iso_or_equiv
_atom_site_adp_type
_atom_site_occupancy
_atom_site_site_symmetry_order
_atom_site_calc_flag
_atom_site_refinement_flags_posn
_atom_site_refinement_flags_adp
_atom_site_refinement_flags_occupancy
_atom_site_disorder_assembly
_atom_site_disorder_group
O00W O -0.4153(3) 0.0935(3) 0.0210(2) 0.0439(11) Uani 1 1 d . . . . .
B1B B -0.3227(3) -0.3411(4) 0.0439(3) 0.0237(12) Uani 1 1 d . . . . .
C1B C -0.4931(4) 0.0146(3) 0.1419(3) 0.0291(12) Uani 1 1 d . . . . .
F1B F -0.3167(2) -0.3470(2) -0.01815(16) 0.0377(8) Uani 1 1 d . . . . .
Ir1B Ir -0.38276(2) 0.08772(2) 0.16078(2) 0.02205(6) Uani 1 1 d . . . . .
N1B N -0.2829(3) 0.1045(3) 0.2990(2) 0.0233(9) Uani 1 1 d . . . . .
O1B O -0.5607(3) -0.0290(3) 0.1304(2) 0.0367(10) Uani 1 1 d . . . . .
C2B C -0.4024(4) 0.0918(4) 0.0742(3) 0.0315(13) Uani 1 1 d . . . . .
F2B F -0.3515(2) -0.41602(18) 0.0585(2) 0.0390(9) Uani 1 1 d . . . . .
N2B N -0.3599(3) 0.0853(3) 0.2579(2) 0.0241(9) Uani 1 1 d . . . . .
C3B C -0.2849(4) 0.1059(4) 0.3597(3) 0.0341(13) Uani 1 1 d . . . . .
H3B H -0.238886 0.117466 0.396930 0.041 Uiso 1 1 calc R . . . .
N3B N -0.1990(3) 0.1758(3) 0.2387(2) 0.0221(9) Uani 1 1 d . . . . .
C4B C -0.3646(4) 0.0879(4) 0.3584(3) 0.0429(16) Uani 1 1 d . . . . .
H4B H -0.385274 0.084463 0.393943 0.052 Uiso 1 1 calc R . . . .
N4B N -0.2596(3) 0.1720(3) 0.1853(2) 0.0218(9) Uani 1 1 d . . . . .
C5B C -0.4091(4) 0.0757(4) 0.2944(3) 0.0341(13) Uani 1 1 d . . . . .
H5B H -0.467000 0.062353 0.278522 0.041 Uiso 1 1 calc R . . . .
N5B N -0.3831(3) -0.3032(2) 0.0469(2) 0.0218(9) Uani 1 1 d . . . . .
C6B C -0.1278(3) 0.2401(3) 0.2468(3) 0.0258(11) Uani 1 1 d . . . . .
H6B H -0.076821 0.255686 0.280418 0.031 Uiso 1 1 calc R . . . .
N6B N -0.2372(3) -0.2858(2) 0.0920(2) 0.0206(9) Uani 1 1 d . . . . .
C7B C -0.1420(4) 0.2795(3) 0.1976(3) 0.0286(12) Uani 1 1 d . . . . .
H7B H -0.103209 0.327106 0.190417 0.034 Uiso 1 1 calc R . . . .
C8B C -0.2246(4) 0.2354(3) 0.1607(3) 0.0257(11) Uani 1 1 d . . . . .
H8B H -0.252267 0.248500 0.123227 0.031 Uiso 1 1 calc R . . . .
C9B C -0.2147(3) 0.1116(3) 0.2744(3) 0.0229(10) Uani 1 1 d . . . . .
H9B H -0.163660 0.126508 0.312004 0.027 Uiso 1 1 calc R . . . .
C10B C -0.2317(3) 0.0335(3) 0.2353(2) 0.0216(10) Uani 1 1 d . . . . .
C11B C -0.2697(4) -0.0368(3) 0.2554(3) 0.0272(11) Uani 1 1 d . . . . .
H11B H -0.286305 -0.035835 0.292707 0.033 Uiso 1 1 calc R . . . .
C12B C -0.2836(4) -0.1084(3) 0.2214(3) 0.0284(12) Uani 1 1 d . . . . .
H12B H -0.309600 -0.156290 0.235484 0.034 Uiso 1 1 calc R . . . .
C13B C -0.2597(3) -0.1106(3) 0.1665(2) 0.0202(10) Uani 1 1 d . . . . .
C14B C -0.2204(3) -0.0398(3) 0.1474(3) 0.0234(10) Uani 1 1 d . . . . .
H14B H -0.202952 -0.040555 0.110424 0.028 Uiso 1 1 calc R . . . .
C15B C -0.2063(3) 0.0314(3) 0.1813(3) 0.0230(10) Uani 1 1 d . . . . .
H15B H -0.179016 0.079441 0.167733 0.028 Uiso 1 1 calc R . . . .
C16B C -0.2800(3) -0.1875(3) 0.1271(2) 0.0208(10) Uani 1 1 d . . . . .
C17B C -0.3613(3) -0.2311(3) 0.0854(3) 0.0221(10) Uani 1 1 d . . . . .
C18B C -0.4327(3) -0.2144(3) 0.0707(3) 0.0256(11) Uani 1 1 d . . . . .
C19B C -0.4953(3) -0.2778(3) 0.0248(3) 0.0282(12) Uani 1 1 d . . . . .
H19B H -0.550697 -0.284020 0.006046 0.034 Uiso 1 1 calc R . . . .
C20B C -0.4637(3) -0.3311(3) 0.0103(3) 0.0258(11) Uani 1 1 d . . . . .
C21B C -0.1673(3) -0.2975(3) 0.1046(3) 0.0239(11) Uani 1 1 d . . . . .
C22B C -0.1031(3) -0.2347(3) 0.1522(3) 0.0244(11) Uani 1 1 d . . . . .
H22B H -0.047812 -0.229324 0.169947 0.029 Uiso 1 1 calc R . . . .
C23B C -0.1330(3) -0.1820(3) 0.1690(3) 0.0235(11) Uani 1 1 d . . . . .
C24B C -0.2188(3) -0.2147(3) 0.1308(3) 0.0215(10) Uani 1 1 d . . . . .
C25B C -0.5069(4) -0.4056(3) -0.0391(3) 0.0339(13) Uani 1 1 d . . . . .
H25A H -0.489579 -0.445851 -0.022885 0.051 Uiso 1 1 calc GR . . . .
H25B H -0.492193 -0.394730 -0.078349 0.051 Uiso 1 1 calc GR . . . .
H25C H -0.567301 -0.425097 -0.048709 0.051 Uiso 1 1 calc GR . . . .
C26B C -0.4410(4) -0.1425(4) 0.0956(3) 0.0361(14) Uani 1 1 d . . . . .
H26A H -0.393398 -0.094575 0.094728 0.054 Uiso 1 1 calc GR . . . .
H26B H -0.442249 -0.143212 0.139857 0.054 Uiso 1 1 calc GR . . . .
H26E H -0.492725 -0.142652 0.068676 0.054 Uiso 1 1 calc GR . . . .
C27B C -0.1624(3) -0.3655(3) 0.0703(3) 0.0276(12) Uani 1 1 d . . . . .
H27A H -0.141370 -0.349641 0.034464 0.041 Uiso 1 1 calc GR . . . .
H27B H -0.218046 -0.409857 0.053810 0.041 Uiso 1 1 calc GR . . . .
H27C H -0.124672 -0.381977 0.099917 0.041 Uiso 1 1 calc GR . . . .
C28B C -0.0830(4) -0.1068(3) 0.2184(3) 0.0310(13) Uani 1 1 d . . . . .
H28A H -0.077944 -0.061061 0.197553 0.046 Uiso 1 1 calc GR . . . .
H28B H -0.027307 -0.103299 0.239274 0.046 Uiso 1 1 calc GR . . . .
H28C H -0.110969 -0.106974 0.250639 0.046 Uiso 1 1 calc GR . . . .
B1A B 0.2487(4) -0.3688(3) -0.0262(3) 0.0220(11) Uani 1 1 d . . . . .
C1A C -0.1844(4) -0.3986(4) -0.3034(3) 0.0402(15) Uani 1 1 d . . . . .
F1A F 0.30577(18) -0.30551(18) -0.04409(15) 0.0273(7) Uani 1 1 d . . . . .
Ir1A Ir -0.25437(2) -0.45981(2) -0.26065(2) 0.03027(7) Uani 1 1 d . . . . .
N1A N -0.2734(3) -0.3578(3) -0.1587(2) 0.0256(10) Uani 1 1 d . . . . .
O1A O -0.1390(4) -0.3614(4) -0.3272(3) 0.0569(14) Uani 1 1 d . . . . .
C2A C -0.2527(4) -0.5484(4) -0.3019(4) 0.0453(17) Uani 1 1 d . . . . .
F2A F 0.28880(19) -0.41239(19) 0.00432(15) 0.0266(7) Uani 1 1 d . . . . .
N2A N -0.2643(3) -0.3634(3) -0.2177(2) 0.0257(10) Uani 1 1 d . . . . .
O2A O -0.2530(4) -0.6037(3) -0.3280(3) 0.0681(18) Uani 1 1 d . . . . .
C3A C -0.2844(3) -0.2922(3) -0.1439(3) 0.0305(12) Uani 1 1 d . . . . .
H3A H -0.291050 -0.274917 -0.105010 0.037 Uiso 1 1 calc R . . . .
N3A N -0.3267(3) -0.4936(3) -0.1513(3) 0.0354(12) Uani 1 1 d . . . . .
C4A C -0.2842(4) -0.2556(3) -0.1957(3) 0.0348(14) Uani 1 1 d . . . . .
H4A H -0.291218 -0.208294 -0.200224 0.042 Uiso 1 1 calc R . . . .
N4A N -0.3293(3) -0.5247(3) -0.2110(3) 0.0389(13) Uani 1 1 d . . . . .
C5A C -0.2717(4) -0.3014(3) -0.2402(3) 0.0324(13) Uani 1 1 d . . . . .
H5A H -0.268756 -0.290168 -0.281203 0.039 Uiso 1 1 calc R . . . .
N5A N 0.1747(3) -0.4220(3) -0.0852(2) 0.0205(9) Uani 1 1 d . . . . .
C6A C -0.3853(4) -0.5450(5) -0.1298(4) 0.0479(19) Uani 1 1 d . . . . .
H6A H -0.395377 -0.536306 -0.090436 0.058 Uiso 1 1 calc R . . . .
N6A N 0.2127(3) -0.3365(2) 0.0197(2) 0.0206(9) Uani 1 1 d . . . . .
C7A C -0.4275(4) -0.6125(4) -0.1767(4) 0.051(2) Uani 1 1 d . . . . .
H7A H -0.472317 -0.660019 -0.175593 0.062 Uiso 1 1 calc R . . . .
C8A C -0.3925(4) -0.5982(4) -0.2257(4) 0.0477(19) Uani 1 1 d . . . . .
H8A H -0.410528 -0.634992 -0.264354 0.057 Uiso 1 1 calc R . . . .
C9A C -0.2637(3) -0.4149(3) -0.1186(3) 0.0265(11) Uani 1 1 d . . . . .
H9A H -0.273371 -0.401745 -0.077499 0.032 Uiso 1 1 calc R . . . .
C10A C -0.1759(3) -0.4106(3) -0.1026(2) 0.0221(10) Uani 1 1 d . . . . .
C11A C -0.1101(3) -0.3424(3) -0.1056(3) 0.0225(10) Uani 1 1 d . . . . .
H11A H -0.119877 -0.298955 -0.119400 0.027 Uiso 1 1 calc R . . . .
C12A C -0.0306(3) -0.3379(3) -0.0886(3) 0.0230(11) Uani 1 1 d . . . . .
H12A H 0.014408 -0.290991 -0.090347 0.028 Uiso 1 1 calc R . . . .
C13A C -0.0154(3) -0.4016(3) -0.0687(2) 0.0192(10) Uani 1 1 d . . . . .
C14A C -0.0814(3) -0.4687(3) -0.0647(3) 0.0248(11) Uani 1 1 d . . . . .
H14A H -0.071780 -0.511952 -0.050122 0.030 Uiso 1 1 calc R . . . .
C15A C -0.1615(3) -0.4733(3) -0.0817(3) 0.0255(11) Uani 1 1 d . . . . .
H15A H -0.206418 -0.519591 -0.078958 0.031 Uiso 1 1 calc R . . . .
C16A C 0.0705(3) -0.3952(3) -0.0526(2) 0.0183(9) Uani 1 1 d . . . . .
C17A C 0.1292(3) -0.3501(3) 0.0062(2) 0.0193(10) Uani 1 1 d . . . . .
C18A C 0.1220(3) -0.3112(3) 0.0612(3) 0.0230(10) Uani 1 1 d . . . . .
C19A C 0.2010(3) -0.2751(3) 0.1052(3) 0.0268(11) Uani 1 1 d . . . . .
H19A H 0.215657 -0.245115 0.146631 0.032 Uiso 1 1 calc R . . . .
C20A C 0.2559(3) -0.2901(3) 0.0783(3) 0.0254(11) Uani 1 1 d . . . . .
C21A C 0.1784(3) -0.4623(3) -0.1370(3) 0.0241(11) Uani 1 1 d . . . . .
C22A C 0.1002(3) -0.4978(3) -0.1830(3) 0.0252(11) Uani 1 1 d . . . . .
H22A H 0.086647 -0.529639 -0.223370 0.030 Uiso 1 1 calc R . . . .
C23A C 0.0455(3) -0.4792(3) -0.1605(3) 0.0225(10) Uani 1 1 d . . . . .
C24A C 0.0927(3) -0.4312(3) -0.0980(2) 0.0191(10) Uani 1 1 d . . . . .
C25A C 0.3482(3) -0.2573(4) 0.1055(3) 0.0336(13) Uani 1 1 d . . . . .
H25D H 0.367198 -0.294881 0.089799 0.050 Uiso 1 1 calc GR . . . .
H25E H 0.364325 -0.248839 0.152416 0.050 Uiso 1 1 calc GR . . . .
H25F H 0.373822 -0.206652 0.092121 0.050 Uiso 1 1 calc GR . . . .
C26A C 0.0457(4) -0.3102(4) 0.0726(3) 0.0295(12) Uani 1 1 d . . . . .
H26F H 0.023586 -0.281757 0.042586 0.044 Uiso 1 1 calc GR . . . .
H26G H 0.060114 -0.283315 0.116758 0.044 Uiso 1 1 calc GR . . . .
H26H H 0.003486 -0.364815 0.066035 0.044 Uiso 1 1 calc GR . . . .
C27A C 0.2571(4) -0.4646(4) -0.1407(3) 0.0315(12) Uani 1 1 d . . . . .
H27D H 0.300340 -0.410276 -0.133203 0.047 Uiso 1 1 calc GR . . . .
H27E H 0.247474 -0.492698 -0.183278 0.047 Uiso 1 1 calc GR . . . .
H27F H 0.275405 -0.492386 -0.107931 0.047 Uiso 1 1 calc GR . . . .
C28A C -0.0445(3) -0.5037(4) -0.1974(3) 0.0308(13) Uani 1 1 d . . . . .
H28D H -0.055056 -0.524334 -0.242458 0.046 Uiso 1 1 calc GR . . . .
H28E H -0.057337 -0.457663 -0.194482 0.046 Uiso 1 1 calc GR . . . .
H28F H -0.079928 -0.545098 -0.179222 0.046 Uiso 1 1 calc GR . . . .
B1C B 0.7697(4) 0.5303(4) 0.4635(3) 0.0240(12) Uani 1 1 d . . . . .
F1C F 0.5032(2) 0.3617(2) 0.51940(19) 0.0429(9) Uani 1 1 d . . . . .
F2C F 0.5738(3) 0.3960(3) 0.6182(2) 0.0580(12) Uani 1 1 d . . . . .
F3C F 0.4794(3) 0.4364(3) 0.5813(2) 0.0513(10) Uani 1 1 d . . . . .
F4C F 0.7636(2) 0.7597(2) 0.6229(2) 0.0489(10) Uani 1 1 d . . . . .
F5C F 0.6353(3) 0.7214(2) 0.6140(2) 0.0489(10) Uani 1 1 d . . . . .
F6C F 0.6767(3) 0.7544(2) 0.5336(2) 0.0504(10) Uani 1 1 d . . . . .
F7C F 1.0815(6) 0.7768(7) 0.5805(5) 0.0514(9) Uani 0.460(11) 1 d D . . A 1
F8C F 0.9946(6) 0.8095(7) 0.6048(5) 0.0514(9) Uani 0.460(11) 1 d D . . A 1
F9C F 1.0634(7) 0.8740(6) 0.5436(5) 0.0514(9) Uani 0.460(11) 1 d D . . A 1
F10C F 0.8185(3) 0.7095(3) 0.2839(2) 0.0572(12) Uani 1 1 d . . . . .
C11C C 0.7142(3) 0.5469(3) 0.5052(3) 0.0246(11) Uani 1 1 d . . . . .
F11C F 0.9506(2) 0.7804(2) 0.31213(18) 0.0427(9) Uani 1 1 d . . . . .
C12C C 0.6539(3) 0.4838(3) 0.5210(3) 0.0265(11) Uani 1 1 d . . . . .
H12C H 0.646881 0.431324 0.508058 0.032 Uiso 1 1 calc R . . . .
F12C F 0.8996(3) 0.6549(2) 0.28076(19) 0.0479(10) Uani 1 1 d . . . . .
C13C C 0.6038(3) 0.4947(3) 0.5547(3) 0.0268(11) Uani 1 1 d . . . . .
F13C F 0.4558(4) 0.4321(5) 0.2885(3) 0.0522(9) Uani 0.717(10) 1 d D U . B 1
C14C C 0.6129(3) 0.5697(4) 0.5761(3) 0.0294(12) Uani 1 1 d . . . . .
H14C H 0.580161 0.577553 0.600550 0.035 Uiso 1 1 calc R . . . .
F14C F 0.5357(4) 0.5443(4) 0.2739(4) 0.0522(9) Uani 0.717(10) 1 d D U . B 1
C15C C 0.6719(3) 0.6338(4) 0.5606(3) 0.0280(12) Uani 1 1 d . . . . .
F15C F 0.4873(5) 0.4399(5) 0.2006(3) 0.0522(9) Uani 0.717(10) 1 d D U . B 1
C16C C 0.7205(3) 0.6223(3) 0.5255(3) 0.0261(11) Uani 1 1 d . . . . .
H16C H 0.759145 0.667119 0.514924 0.031 Uiso 1 1 calc R . . . .
F16C F 0.7848(2) 0.3767(2) 0.25620(18) 0.0382(8) Uani 1 1 d . . . . .
C17C C 0.5409(4) 0.4234(4) 0.5690(3) 0.0336(13) Uani 1 1 d . . . . .
F17C F 0.6575(2) 0.2978(2) 0.20395(17) 0.0390(8) Uani 1 1 d . . . . .
C18C C 0.6860(4) 0.7172(4) 0.5816(3) 0.0348(13) Uani 1 1 d . . . . .
F18C F 0.7170(3) 0.2803(2) 0.29578(19) 0.0446(9) Uani 1 1 d . . . . .
C21C C 0.8370(3) 0.6136(3) 0.4530(3) 0.0247(11) Uani 1 1 d . . . . .
C22C C 0.8975(3) 0.6748(3) 0.5042(3) 0.0249(11) Uani 1 1 d . . . . .
H22C H 0.897157 0.668730 0.546649 0.030 Uiso 1 1 calc R . . . .
F22C F 1.0751(2) 0.5700(3) 0.5950(2) 0.0554(12) Uani 1 1 d . . . . .
C23C C 0.9574(3) 0.7432(3) 0.4958(3) 0.0280(12) Uani 1 1 d . . . . .
F23C F 1.0610(3) 0.4706(3) 0.6427(2) 0.0605(12) Uani 1 1 d . . . . .
C24C C 0.9590(4) 0.7568(3) 0.4347(3) 0.0302(12) Uani 1 1 d . . . . .
H24C H 1.000164 0.803674 0.428672 0.036 Uiso 1 1 calc R . . . .
F24C F 1.0256(2) 0.5593(3) 0.67320(19) 0.0498(10) Uani 1 1 d . . . . .
C25C C 0.8982(3) 0.6993(3) 0.3830(3) 0.0273(11) Uani 1 1 d . . . . .
C26C C 0.8401(3) 0.6295(3) 0.3923(3) 0.0262(11) Uani 1 1 d . . . . .
H26C H 0.800474 0.590790 0.355666 0.031 Uiso 1 1 calc R . . . .
C27C C 1.0214(5) 0.8025(5) 0.5527(4) 0.0514(9) Uani 1 1 d D . . . .
C28C C 0.8923(4) 0.7114(4) 0.3156(3) 0.0333(13) Uani 1 1 d . . . . .
C31C C 0.7078(3) 0.4780(3) 0.3925(3) 0.0212(10) Uani 1 1 d . . . . .
C32C C 0.6377(3) 0.4880(3) 0.3592(3) 0.0246(11) Uani 1 1 d . . . . .
H32C H 0.620582 0.521257 0.380609 0.029 Uiso 1 1 calc R . . . .
C33C C 0.5922(3) 0.4510(3) 0.2956(3) 0.0271(11) Uani 1 1 d . . . . .
C34C C 0.6141(3) 0.4011(3) 0.2622(3) 0.0247(11) Uani 1 1 d . . . . .
H34C H 0.583397 0.376235 0.218693 0.030 Uiso 1 1 calc R . . . .
C35C C 0.6823(3) 0.3890(3) 0.2947(3) 0.0222(10) Uani 1 1 d . . . . .
C36C C 0.7283(3) 0.4271(3) 0.3582(2) 0.0211(10) Uani 1 1 d . . . . .
H36C H 0.775388 0.418178 0.378911 0.025 Uiso 1 1 calc R . . . .
C37C C 0.5189(5) 0.4658(5) 0.2631(4) 0.0522(9) Uani 1 1 d D U . . .
C38C C 0.7096(4) 0.3360(3) 0.2629(3) 0.0280(12) Uani 1 1 d . . . . .
C41C C 0.8176(3) 0.4804(3) 0.5020(3) 0.0249(11) Uani 1 1 d . . . . .
C42C C 0.7762(4) 0.3974(3) 0.4970(3) 0.0281(12) Uani 1 1 d . . . . .
H42C H 0.719516 0.370496 0.470951 0.034 Uiso 1 1 calc R . . . .
C43C C 0.8144(4) 0.3535(4) 0.5281(3) 0.0314(12) Uani 1 1 d . . . . .
C44C C 0.8971(4) 0.3908(4) 0.5684(3) 0.0335(13) Uani 1 1 d . . . . .
H44C H 0.924038 0.361228 0.589992 0.040 Uiso 1 1 calc R . . . .
C45C C 0.9376(4) 0.4716(4) 0.5755(3) 0.0289(12) Uani 1 1 d . . . . .
C46C C 0.8998(3) 0.5152(3) 0.5430(3) 0.0278(11) Uani 1 1 d . . . . .
H46C H 0.930967 0.571017 0.548799 0.033 Uiso 1 1 calc R . . . .
C47C C 0.7675(5) 0.2664(4) 0.5197(3) 0.0441(15) Uani 1 1 d . U . . .
C48C C 1.0244(4) 0.5162(4) 0.6206(3) 0.0358(14) Uani 1 1 d . . . . .
B1D B 0.2129(4) -0.0157(3) 0.2013(3) 0.0200(11) Uani 1 1 d . . . . .
F1D F 0.2067(5) 0.0520(6) 0.4423(4) 0.0535(10) Uani 0.5 1 d D U . C 1
F2D F 0.0993(6) -0.0590(5) 0.4047(5) 0.0535(10) Uani 0.5 1 d D U . C 1
F3D F 0.0849(6) 0.0485(6) 0.4298(5) 0.0535(10) Uani 0.5 1 d D U . C 1
F7D F -0.0884(2) -0.0845(2) 0.04913(18) 0.0406(9) Uani 1 1 d . . . . .
F8D F -0.1155(2) -0.1983(2) -0.00179(19) 0.0414(9) Uani 1 1 d . . . . .
F9D F -0.0802(2) -0.0969(2) -0.04609(18) 0.0423(9) Uani 1 1 d . . . . .
F10D F 0.1404(2) -0.1643(2) -0.08289(17) 0.0414(9) Uani 1 1 d . . . . .
C11D C 0.1651(3) 0.0178(3) 0.2413(2) 0.0195(10) Uani 1 1 d . . . . .
F11D F 0.2469(2) -0.05683(19) -0.03169(17) 0.0322(7) Uani 1 1 d . . . . .
C12D C 0.1633(3) 0.0048(3) 0.3032(3) 0.0246(11) Uani 1 1 d . . . . .
H12D H 0.189701 -0.026252 0.322710 0.029 Uiso 1 1 calc R . . . .
F12D F 0.2350(3) -0.1656(2) -0.00147(19) 0.0433(9) Uani 1 1 d . . . . .
C13D C 0.1246(4) 0.0351(3) 0.3370(3) 0.0288(12) Uani 1 1 d D . . . .
F13D F 0.3608(3) 0.1947(3) 0.0636(2) 0.0461(10) Uani 1 1 d . . . . .
C14D C 0.0840(3) 0.0793(3) 0.3095(3) 0.0304(12) Uani 1 1 d . . . . .
H14D H 0.055600 0.098733 0.331602 0.036 Uiso 1 1 calc R . . . .
F14D F 0.4241(3) 0.1213(3) 0.0643(2) 0.0505(11) Uani 1 1 d . . . . .
C15D C 0.0859(3) 0.0944(3) 0.2492(3) 0.0259(11) Uani 1 1 d . . . . .
F15D F 0.4913(3) 0.2409(3) 0.1144(2) 0.0706(16) Uani 1 1 d . . . . .
C16D C 0.1263(3) 0.0652(3) 0.2163(3) 0.0222(10) Uani 1 1 d . . . . .
H16D H 0.127669 0.077932 0.175368 0.027 Uiso 1 1 calc R . . . .
F16D F 0.4936(5) 0.2870(4) 0.3442(4) 0.0417(7) Uani 0.6 1 d D U . D 1
C17D C 0.1246(4) 0.0182(4) 0.4004(3) 0.0535(10) Uani 1 1 d D U . . .
F17D F 0.5656(6) 0.2072(6) 0.3511(6) 0.0417(7) Uani 0.4 1 d D U . D 2
C18D C 0.0413(6) 0.1395(6) 0.2178(5) 0.0642(7) Uani 1 1 d . . . . .
F18D F 0.4617(4) 0.1875(4) 0.3872(3) 0.0417(7) Uani 0.6 1 d D U . D 1
F19D F 0.4473(5) -0.1178(6) 0.2431(4) 0.0405(7) Uani 0.577(14) 1 d D U . E 1
F20D F 0.4673(4) -0.0862(6) 0.3426(4) 0.0405(7) Uani 0.577(14) 1 d D U . E 1
C21D C 0.1544(3) -0.0575(3) 0.1271(2) 0.0190(10) Uani 1 1 d . . . . .
F21D F 0.4175(5) -0.2116(5) 0.2983(5) 0.0405(7) Uani 0.577(14) 1 d D U . E 1
C22D C 0.0704(3) -0.0736(3) 0.1014(2) 0.0189(10) Uani 1 1 d . . . . .
H22D H 0.042594 -0.062440 0.128875 0.023 Uiso 1 1 calc R . . . .
F22D F 0.1337(2) -0.3337(2) 0.30275(18) 0.0376(8) Uani 1 1 d . . . . .
C23D C 0.0258(3) -0.1056(3) 0.0365(3) 0.0220(10) Uani 1 1 d . . . . .
F23D F 0.0953(2) -0.2474(2) 0.33353(18) 0.0400(9) Uani 1 1 d . . . . .
C24D C 0.0640(3) -0.1231(3) -0.0055(3) 0.0233(11) Uani 1 1 d . . . . .
H24D H 0.034754 -0.142558 -0.049993 0.028 Uiso 1 1 calc R . . . .
F24D F 0.0474(2) -0.3053(2) 0.23432(18) 0.0393(9) Uani 1 1 d . . . . .
C25D C 0.1461(3) -0.1113(3) 0.0198(2) 0.0213(10) Uani 1 1 d . . . . .
C26D C 0.1896(3) -0.0809(3) 0.0846(2) 0.0200(10) Uani 1 1 d . . . . .
H26D H 0.244933 -0.075784 0.100703 0.024 Uiso 1 1 calc R . . . .
C27D C -0.0635(3) -0.1208(3) 0.0099(3) 0.0264(11) Uani 1 1 d . . . . .
C28D C 0.1912(4) -0.1253(3) -0.0234(3) 0.0273(11) Uani 1 1 d . . . . .
C31D C 0.2992(3) 0.0606(3) 0.2051(3) 0.0217(10) Uani 1 1 d . . . . .
C32D C 0.3224(3) 0.0882(3) 0.1528(3) 0.0209(10) Uani 1 1 d . . . . .
H32D H 0.284900 0.062881 0.110858 0.025 Uiso 1 1 calc R . . . .
C33D C 0.3990(3) 0.1518(3) 0.1597(3) 0.0237(11) Uani 1 1 d . . . . .
C34D C 0.4543(3) 0.1911(3) 0.2200(3) 0.0290(12) Uani 1 1 d . . . . .
H34D H 0.506608 0.233717 0.224650 0.035 Uiso 1 1 calc R . . . .
C35D C 0.4326(3) 0.1674(3) 0.2740(3) 0.0291(12) Uani 1 1 d D . . . .
C36D C 0.3562(3) 0.1027(3) 0.2659(3) 0.0242(11) Uani 1 1 d . . . . .
H36D H 0.342236 0.086644 0.302998 0.029 Uiso 1 1 calc R . . . .
C37D C 0.4190(3) 0.1778(3) 0.1014(3) 0.0286(12) Uani 1 1 d . . . . .
C41D C 0.2348(3) -0.0842(3) 0.2337(2) 0.0209(10) Uani 1 1 d . . . . .
C42D C 0.3129(3) -0.0858(3) 0.2482(3) 0.0225(10) Uani 1 1 d . . . . .
H42D H 0.357446 -0.043991 0.240152 0.027 Uiso 1 1 calc R . . . .
C43D C 0.3273(3) -0.1471(3) 0.2743(3) 0.0252(11) Uani 1 1 d . . . . .
C44D C 0.2648(4) -0.2085(3) 0.2875(3) 0.0269(11) Uani 1 1 d . . . . .
H44D H 0.275146 -0.249249 0.306403 0.032 Uiso 1 1 calc R . . . .
C45D C 0.1866(3) -0.2093(3) 0.2725(3) 0.0244(11) Uani 1 1 d . . . . .
C46D C 0.1722(3) -0.1488(3) 0.2454(3) 0.0225(10) Uani 1 1 d . . . . .
H46D H 0.117475 -0.151767 0.234471 0.027 Uiso 1 1 calc R . . . .
C47D C 0.4128(4) -0.1434(4) 0.2905(3) 0.0405(7) Uani 1 1 d D U . . .
C48D C 0.1163(4) -0.2732(3) 0.2859(3) 0.0294(12) Uani 1 1 d . . . . .
C2 C 0.4905(4) 0.2118(3) 0.3374(3) 0.0417(7) Uani 1 1 d D U . . .
F2E F 0.0630(9) -0.0525(7) 0.3977(7) 0.0535(10) Uani 0.3 1 d D U . C 2
F1E F 0.1322(14) -0.0513(10) 0.4122(12) 0.0535(10) Uani 0.2 1 d D U . C 3
F3E F 0.1174(10) 0.0763(8) 0.4366(7) 0.0535(10) Uani 0.3 1 d D U . C 2
F0AA F 1.0616(6) 0.7685(5) 0.5951(4) 0.0514(9) Uani 0.540(11) 1 d D . . A 2
F1AA F 1.0858(6) 0.8583(5) 0.5391(4) 0.0514(9) Uani 0.540(11) 1 d D . . A 2
F2AA F 0.9888(5) 0.8353(6) 0.5864(5) 0.0514(9) Uani 0.540(11) 1 d D . . A 2
F17E F 0.5705(4) 0.2303(4) 0.3407(4) 0.0417(7) Uani 0.6 1 d D . . D 1
F18E F 0.4798(6) 0.1704(6) 0.3844(5) 0.0417(7) Uani 0.4 1 d D U . D 2
F16E F 0.5058(8) 0.2853(6) 0.3576(6) 0.0417(7) Uani 0.4 1 d D U . D 2
F3AA F 0.5463(9) 0.5388(9) 0.2462(9) 0.0522(9) Uani 0.283(10) 1 d D U . B 2
F4AA F 0.4719(11) 0.4126(11) 0.2074(7) 0.0522(9) Uani 0.283(10) 1 d D U . B 2
F5AA F 0.4677(10) 0.4697(13) 0.2944(8) 0.0522(9) Uani 0.283(10) 1 d D U . B 2
F20E F 0.4570(6) -0.1158(9) 0.3517(5) 0.0405(7) Uani 0.423(14) 1 d D U . E 2
F21E F 0.4058(7) -0.2201(6) 0.2757(7) 0.0405(7) Uani 0.423(14) 1 d D U . E 2
F19E F 0.4609(7) -0.1049(8) 0.2572(6) 0.0405(7) Uani 0.423(14) 1 d D U . E 2
F6AA F 0.7418(3) 0.2443(2) 0.5697(2) 0.0630(13) Uani 1 1 d . U . F 2
F7AA F 0.7003(4) 0.2349(3) 0.4686(2) 0.0833(19) Uani 1 1 d . U . G 2
F8AA F 0.8139(4) 0.2273(3) 0.5138(3) 0.0801(16) Uani 1 1 d . U . H 2
F9AA F 0.0488(10) 0.0010(14) 0.4106(10) 0.0535(10) Uani 0.2 1 d D U . C 3
F0BA F 0.1953(8) 0.0188(9) 0.4398(7) 0.0535(10) Uani 0.3 1 d D U . C 2
F1BA F 0.1804(12) 0.0707(11) 0.4525(8) 0.0535(10) Uani 0.2 1 d D U . C 3
F1 F -0.0214(3) 0.0950(3) 0.1621(3) 0.0642(7) Uani 1 1 d . . . I 1
F2 F -0.0014(3) 0.1590(3) 0.2510(3) 0.0642(7) Uani 1 1 d . . . J 1
F3 F 0.0864(3) 0.2023(3) 0.1987(3) 0.0642(7) Uani 1 1 d . . . K 1
C5 C 0.3199(9) 0.2616(10) 0.6259(8) 0.072(6) Uani 0.5 1 d D . . . .
H5C H 0.335877 0.306371 0.602882 0.086 Uiso 0.5 1 calc R . . . .
H5D H 0.313646 0.282062 0.665895 0.086 Uiso 0.5 1 calc R . . . .
C7 C 0.2346(9) 0.1997(9) 0.5848(8) 0.078(6) Uani 0.5 1 d D . . . .
H7C H 0.199651 0.227812 0.569399 0.093 Uiso 0.5 1 calc R . . . .
H7D H 0.241412 0.175429 0.546604 0.093 Uiso 0.5 1 calc R . . . .
C8 C 0.1892(14) 0.1371(10) 0.6123(10) 0.087(8) Uani 0.5 1 d D . . . .
H8 H 0.210735 0.147290 0.657850 0.105 Uiso 0.5 1 calc R . . . .
C9 C 0.3888(14) 0.241(2) 0.6439(11) 0.135(13) Uani 0.5 1 d D . . . .
H9C H 0.429659 0.269150 0.622865 0.202 Uiso 0.5 1 calc GR . . . .
H9D H 0.368759 0.183570 0.630674 0.202 Uiso 0.5 1 calc GR . . . .
H9E H 0.414942 0.256052 0.690586 0.202 Uiso 0.5 1 calc GR . . . .
C10 C 0.1209(15) 0.0647(15) 0.5877(10) 0.111(9) Uani 0.5 1 d D . . . .
H10A H 0.083805 0.068148 0.548047 0.167 Uiso 0.5 1 calc GR . . . .
H10B H 0.090903 0.050584 0.619082 0.167 Uiso 0.5 1 calc GR . . . .
H10C H 0.139434 0.023910 0.578443 0.167 Uiso 0.5 1 calc GR . . . .
C3 C 0.500000 0.000000 0.500000 0.063(7) Uani 0.5 2 d DS T P . .
C4 C 0.3558(9) -0.0143(12) 0.4357(9) 0.072(6) Uani 0.5 1 d D . . . .
H4C H 0.338564 -0.059461 0.401435 0.108 Uiso 0.25 1 calc GR . . L 1
H4D H 0.332456 0.022027 0.418980 0.108 Uiso 0.25 1 calc GR . . L 1
H4E H 0.335419 -0.033490 0.471107 0.108 Uiso 0.25 1 calc GR . . L 1
C0AA C 0.4472(12) 0.0278(15) 0.4590(13) 0.052(8) Uani 0.25 1 d D . . M 1
C1AA C 0.4100(10) -0.0392(18) 0.4791(14) 0.056(8) Uani 0.25 1 d D . . M 2

loop_
_atom_site_aniso_label
_atom_site_aniso_U_11
_atom_site_aniso_U_22
_atom_site_aniso_U_33
_atom_site_aniso_U_23
_atom_site_aniso_U_13
_atom_site_aniso_U_12
O00W 0.037(2) 0.066(3) 0.025(2) 0.013(2) 0.0067(19) 0.021(2)
B1B 0.013(2) 0.021(3) 0.033(3) 0.003(2) 0.005(2) 0.005(2)
C1B 0.034(3) 0.031(3) 0.027(3) 0.006(2) 0.009(2) 0.019(3)
F1B 0.0313(18) 0.054(2) 0.0260(18) -0.0052(16) 0.0025(14) 0.0219(17)
Ir1B 0.02132(10) 0.02237(10) 0.02240(11) 0.00257(8) 0.00567(8) 0.01034(8)
N1B 0.026(2) 0.021(2) 0.020(2) 0.0000(17) 0.0083(18) 0.0078(18)
O1B 0.024(2) 0.038(2) 0.038(2) 0.0051(19) 0.0067(18) 0.0059(19)
C2B 0.025(3) 0.036(3) 0.038(4) 0.009(3) 0.011(2) 0.016(2)
F2B 0.0219(16) 0.0158(15) 0.070(3) 0.0088(16) 0.0047(16) 0.0049(13)
N2B 0.026(2) 0.022(2) 0.022(2) -0.0003(18) 0.0091(18) 0.0072(18)
C3B 0.040(3) 0.029(3) 0.024(3) -0.001(2) 0.012(3) 0.006(3)
N3B 0.023(2) 0.020(2) 0.021(2) 0.0018(17) 0.0044(17) 0.0083(17)
C4B 0.039(4) 0.048(4) 0.032(3) -0.002(3) 0.017(3) 0.007(3)
N4B 0.024(2) 0.020(2) 0.023(2) 0.0038(17) 0.0093(18) 0.0102(18)
C5B 0.028(3) 0.037(3) 0.033(3) 0.002(3) 0.015(3) 0.007(3)
N5B 0.016(2) 0.018(2) 0.025(2) 0.0016(17) 0.0022(17) 0.0041(16)
C6B 0.024(3) 0.017(2) 0.034(3) 0.000(2) 0.012(2) 0.006(2)
N6B 0.0162(19) 0.0135(19) 0.029(2) 0.0036(17) 0.0047(17) 0.0046(16)
C7B 0.032(3) 0.019(3) 0.039(3) 0.006(2) 0.020(3) 0.010(2)
C8B 0.035(3) 0.020(2) 0.030(3) 0.007(2) 0.017(2) 0.015(2)
C9B 0.021(2) 0.020(2) 0.021(3) 0.002(2) 0.004(2) 0.005(2)
C10B 0.023(2) 0.019(2) 0.020(2) 0.0033(19) 0.004(2) 0.008(2)
C11B 0.035(3) 0.023(3) 0.022(3) 0.007(2) 0.010(2) 0.010(2)
C12B 0.034(3) 0.020(3) 0.030(3) 0.011(2) 0.013(2) 0.008(2)
C13B 0.019(2) 0.018(2) 0.022(3) 0.0046(19) 0.005(2) 0.0070(19)
C14B 0.025(3) 0.023(3) 0.026(3) 0.007(2) 0.009(2) 0.013(2)
C15B 0.020(2) 0.019(2) 0.029(3) 0.007(2) 0.008(2) 0.007(2)
C16B 0.022(2) 0.017(2) 0.022(3) 0.0049(19) 0.006(2) 0.009(2)
C17B 0.018(2) 0.021(2) 0.026(3) 0.006(2) 0.006(2) 0.007(2)
C18B 0.020(2) 0.028(3) 0.030(3) 0.008(2) 0.008(2) 0.012(2)
C19B 0.017(2) 0.032(3) 0.034(3) 0.007(2) 0.006(2) 0.011(2)
C20B 0.016(2) 0.025(3) 0.029(3) 0.005(2) 0.003(2) 0.004(2)
C21B 0.020(2) 0.023(3) 0.031(3) 0.011(2) 0.008(2) 0.011(2)
C22B 0.018(2) 0.022(3) 0.032(3) 0.008(2) 0.004(2) 0.009(2)
C23B 0.020(2) 0.020(2) 0.026(3) 0.008(2) 0.004(2) 0.006(2)
C24B 0.016(2) 0.019(2) 0.029(3) 0.007(2) 0.005(2) 0.0075(19)
C25B 0.022(3) 0.026(3) 0.039(3) -0.003(2) -0.004(2) 0.006(2)
C26B 0.025(3) 0.038(3) 0.044(4) 0.000(3) 0.002(3) 0.019(3)
C27B 0.019(2) 0.022(3) 0.039(3) 0.008(2) 0.008(2) 0.008(2)
C28B 0.026(3) 0.022(3) 0.033(3) 0.001(2) -0.004(2) 0.007(2)
B1A 0.018(3) 0.021(3) 0.026(3) 0.007(2) 0.004(2) 0.009(2)
C1A 0.041(4) 0.047(4) 0.036(4) 0.004(3) 0.006(3) 0.026(3)
F1A 0.0170(14) 0.0278(16) 0.0308(17) 0.0082(13) 0.0049(13) 0.0047(12)
Ir1A 0.02791(12) 0.02988(12) 0.02941(12) -0.00222(9) -0.00206(9) 0.01702(10)
N1A 0.021(2) 0.024(2) 0.032(3) 0.0046(19) 0.0005(19) 0.0141(18)
O1A 0.058(3) 0.075(4) 0.048(3) 0.018(3) 0.024(3) 0.033(3)
C2A 0.033(3) 0.047(4) 0.046(4) -0.007(3) -0.008(3) 0.022(3)
F2A 0.0231(15) 0.0308(16) 0.0279(17) 0.0066(13) 0.0029(13) 0.0166(13)
N2A 0.028(2) 0.025(2) 0.022(2) 0.0019(18) 0.0013(18) 0.0128(19)
O2A 0.065(4) 0.054(3) 0.081(4) -0.021(3) -0.006(3) 0.045(3)
C3A 0.025(3) 0.029(3) 0.039(3) 0.004(2) 0.006(2) 0.016(2)
N3A 0.021(2) 0.033(3) 0.049(3) 0.017(2) 0.002(2) 0.012(2)
C4A 0.030(3) 0.023(3) 0.052(4) 0.005(3) 0.008(3) 0.016(2)
N4A 0.032(3) 0.027(3) 0.044(3) -0.006(2) -0.013(2) 0.017(2)
C5A 0.036(3) 0.026(3) 0.034(3) 0.008(2) 0.003(3) 0.017(2)
N5A 0.017(2) 0.022(2) 0.023(2) 0.0052(17) 0.0061(17) 0.0092(17)
C6A 0.023(3) 0.057(4) 0.066(5) 0.036(4) 0.011(3) 0.018(3)
N6A 0.018(2) 0.018(2) 0.023(2) 0.0044(17) 0.0016(17) 0.0079(17)
C7A 0.029(3) 0.036(4) 0.065(5) 0.023(3) -0.008(3) 0.003(3)
C8A 0.035(3) 0.027(3) 0.061(5) 0.012(3) -0.009(3) 0.008(3)
C9A 0.020(2) 0.033(3) 0.027(3) 0.007(2) 0.002(2) 0.015(2)
C10A 0.020(2) 0.024(3) 0.021(3) 0.001(2) 0.001(2) 0.012(2)
C11A 0.022(2) 0.018(2) 0.026(3) 0.003(2) 0.003(2) 0.010(2)
C12A 0.020(2) 0.013(2) 0.031(3) 0.003(2) 0.004(2) 0.0054(19)
C13A 0.019(2) 0.017(2) 0.020(2) 0.0028(19) 0.0032(19) 0.0077(19)
C14A 0.023(3) 0.022(3) 0.030(3) 0.012(2) 0.007(2) 0.010(2)
C15A 0.016(2) 0.027(3) 0.030(3) 0.012(2) 0.005(2) 0.006(2)
C16A 0.019(2) 0.014(2) 0.022(2) 0.0078(19) 0.0058(19) 0.0071(18)
C17A 0.019(2) 0.017(2) 0.023(3) 0.0068(19) 0.0054(19) 0.0082(19)
C18A 0.024(3) 0.019(2) 0.024(3) 0.008(2) 0.005(2) 0.009(2)
C19A 0.029(3) 0.028(3) 0.019(3) 0.003(2) 0.003(2) 0.011(2)
C20A 0.026(3) 0.023(3) 0.023(3) 0.005(2) 0.001(2) 0.011(2)
C21A 0.023(3) 0.022(2) 0.029(3) 0.008(2) 0.010(2) 0.010(2)
C22A 0.028(3) 0.022(3) 0.025(3) 0.002(2) 0.006(2) 0.012(2)
C23A 0.022(2) 0.018(2) 0.022(3) 0.002(2) 0.002(2) 0.007(2)
C24A 0.018(2) 0.017(2) 0.021(2) 0.0064(19) 0.0021(19) 0.0082(19)
C25A 0.021(3) 0.036(3) 0.033(3) -0.004(3) -0.001(2) 0.009(2)
C26A 0.032(3) 0.033(3) 0.026(3) 0.004(2) 0.011(2) 0.015(2)
C27A 0.029(3) 0.038(3) 0.034(3) 0.008(3) 0.013(2) 0.019(3)
C28A 0.020(3) 0.032(3) 0.030(3) -0.007(2) 0.000(2) 0.008(2)
B1C 0.020(3) 0.028(3) 0.023(3) 0.002(2) 0.008(2) 0.008(2)
F1C 0.0326(19) 0.038(2) 0.043(2) 0.0017(17) 0.0128(17) 0.0012(16)
F2C 0.037(2) 0.061(3) 0.051(3) 0.029(2) -0.0011(19) 0.0027(19)
F3C 0.042(2) 0.052(2) 0.066(3) 0.011(2) 0.034(2) 0.0161(19)
F4C 0.040(2) 0.037(2) 0.055(3) -0.0145(18) 0.0064(19) 0.0112(17)
F5C 0.051(2) 0.047(2) 0.059(3) 0.0023(19) 0.030(2) 0.025(2)
F6C 0.072(3) 0.036(2) 0.051(2) 0.0125(18) 0.024(2) 0.027(2)
F7C 0.0416(18) 0.0508(19) 0.0404(18) -0.0062(14) 0.0068(13) 0.0045(14)
F8C 0.0416(18) 0.0508(19) 0.0404(18) -0.0062(14) 0.0068(13) 0.0045(14)
F9C 0.0416(18) 0.0508(19) 0.0404(18) -0.0062(14) 0.0068(13) 0.0045(14)
F10C 0.039(2) 0.096(4) 0.039(2) 0.030(2) 0.0115(18) 0.029(2)
C11C 0.023(3) 0.029(3) 0.021(3) 0.003(2) 0.004(2) 0.012(2)
F11C 0.052(2) 0.038(2) 0.037(2) 0.0150(16) 0.0187(18) 0.0137(18)
C12C 0.024(3) 0.028(3) 0.023(3) 0.002(2) 0.003(2) 0.010(2)
F12C 0.066(3) 0.042(2) 0.037(2) 0.0057(17) 0.027(2) 0.018(2)
C13C 0.017(2) 0.036(3) 0.023(3) 0.005(2) 0.005(2) 0.008(2)
F13C 0.0465(17) 0.072(2) 0.0459(16) 0.0032(17) 0.0032(13) 0.0411(18)
C14C 0.024(3) 0.041(3) 0.025(3) 0.003(2) 0.008(2) 0.017(2)
F14C 0.0465(17) 0.072(2) 0.0459(16) 0.0032(17) 0.0032(13) 0.0411(18)
C15C 0.024(3) 0.036(3) 0.023(3) 0.001(2) 0.005(2) 0.014(2)
F15C 0.0465(17) 0.072(2) 0.0459(16) 0.0032(17) 0.0032(13) 0.0411(18)
C16C 0.020(2) 0.031(3) 0.026(3) 0.002(2) 0.008(2) 0.010(2)
F16C 0.0294(18) 0.041(2) 0.046(2) -0.0014(17) 0.0182(16) 0.0152(16)
C17C 0.031(3) 0.041(3) 0.027(3) 0.011(3) 0.009(2) 0.013(3)
F17C 0.0360(19) 0.040(2) 0.0330(19) -0.0129(15) 0.0048(15) 0.0152(16)
C18C 0.032(3) 0.041(3) 0.033(3) -0.001(3) 0.012(3) 0.017(3)
F18C 0.068(3) 0.039(2) 0.047(2) 0.0134(17) 0.027(2) 0.037(2)
C21C 0.021(2) 0.030(3) 0.025(3) 0.001(2) 0.007(2) 0.014(2)
C22C 0.022(3) 0.031(3) 0.022(3) 0.003(2) 0.006(2) 0.013(2)
F22C 0.0256(19) 0.083(3) 0.053(3) 0.030(2) 0.0112(18) 0.017(2)
C23C 0.025(3) 0.028(3) 0.026(3) 0.002(2) 0.006(2) 0.009(2)
F23C 0.049(2) 0.064(3) 0.065(3) 0.011(2) -0.008(2) 0.038(2)
C24C 0.026(3) 0.027(3) 0.033(3) 0.007(2) 0.007(2) 0.008(2)
F24C 0.038(2) 0.066(3) 0.034(2) -0.0052(19) 0.0021(17) 0.019(2)
C25C 0.027(3) 0.029(3) 0.029(3) 0.007(2) 0.012(2) 0.013(2)
C26C 0.020(2) 0.027(3) 0.028(3) -0.001(2) 0.004(2) 0.010(2)
C27C 0.0416(18) 0.0508(19) 0.0404(18) -0.0062(14) 0.0068(13) 0.0045(14)
C28C 0.029(3) 0.035(3) 0.033(3) 0.008(3) 0.013(3) 0.009(3)
C31C 0.019(2) 0.021(2) 0.024(3) 0.002(2) 0.009(2) 0.009(2)
C32C 0.021(2) 0.023(3) 0.029(3) -0.001(2) 0.008(2) 0.010(2)
C33C 0.021(3) 0.030(3) 0.030(3) 0.007(2) 0.008(2) 0.012(2)
C34C 0.020(2) 0.022(3) 0.023(3) 0.001(2) 0.003(2) 0.004(2)
C35C 0.022(2) 0.019(2) 0.025(3) 0.002(2) 0.009(2) 0.007(2)
C36C 0.018(2) 0.023(2) 0.024(3) 0.005(2) 0.008(2) 0.009(2)
C37C 0.0465(17) 0.072(2) 0.0459(16) 0.0032(17) 0.0032(13) 0.0411(18)
C38C 0.030(3) 0.026(3) 0.027(3) 0.002(2) 0.006(2) 0.013(2)
C41C 0.026(3) 0.031(3) 0.018(2) 0.004(2) 0.008(2) 0.013(2)
C42C 0.030(3) 0.030(3) 0.021(3) 0.002(2) 0.007(2) 0.012(2)
C43C 0.038(3) 0.030(3) 0.027(3) 0.006(2) 0.009(2) 0.016(3)
C44C 0.039(3) 0.039(3) 0.028(3) 0.009(3) 0.009(3) 0.024(3)
C45C 0.032(3) 0.036(3) 0.024(3) 0.007(2) 0.008(2) 0.019(3)
C46C 0.025(3) 0.029(3) 0.031(3) 0.005(2) 0.010(2) 0.013(2)
C47C 0.067(4) 0.038(3) 0.026(3) 0.009(3) 0.004(3) 0.026(3)
C48C 0.032(3) 0.046(4) 0.035(3) 0.011(3) 0.009(3) 0.022(3)
B1D 0.020(3) 0.016(2) 0.025(3) 0.006(2) 0.008(2) 0.008(2)
F1D 0.070(3) 0.062(2) 0.0359(17) 0.0120(18) 0.0265(19) 0.028(2)
F2D 0.070(3) 0.062(2) 0.0359(17) 0.0120(18) 0.0265(19) 0.028(2)
F3D 0.070(3) 0.062(2) 0.0359(17) 0.0120(18) 0.0265(19) 0.028(2)
F7D 0.0271(17) 0.054(2) 0.039(2) -0.0060(17) 0.0031(15) 0.0228(17)
F8D 0.0223(17) 0.0326(19) 0.054(2) 0.0055(17) 0.0015(16) 0.0033(14)
F9D 0.0344(19) 0.060(2) 0.033(2) 0.0224(18) 0.0048(16) 0.0228(18)
F10D 0.039(2) 0.043(2) 0.0303(19) -0.0098(16) 0.0154(16) 0.0047(16)
C11D 0.018(2) 0.013(2) 0.022(2) -0.0004(18) 0.0051(19) 0.0026(18)
F11D 0.0355(18) 0.0260(16) 0.0372(19) 0.0095(14) 0.0200(15) 0.0093(14)
C12D 0.024(3) 0.023(3) 0.023(3) 0.001(2) 0.004(2) 0.008(2)
F12D 0.068(3) 0.045(2) 0.052(2) 0.0258(18) 0.040(2) 0.043(2)
C13D 0.031(3) 0.026(3) 0.025(3) 0.001(2) 0.009(2) 0.008(2)
F13D 0.052(2) 0.061(3) 0.048(2) 0.031(2) 0.0240(19) 0.039(2)
C14D 0.025(3) 0.025(3) 0.036(3) -0.006(2) 0.011(2) 0.006(2)
F14D 0.078(3) 0.057(3) 0.053(2) 0.029(2) 0.044(2) 0.048(2)
C15D 0.021(3) 0.020(2) 0.032(3) 0.000(2) 0.007(2) 0.006(2)
F15D 0.049(3) 0.066(3) 0.047(3) 0.019(2) 0.011(2) -0.023(2)
C16D 0.020(2) 0.018(2) 0.024(3) 0.000(2) 0.005(2) 0.0047(19)
F16D 0.0343(14) 0.0410(16) 0.0371(16) 0.0013(12) -0.0010(12) 0.0120(12)
C17D 0.070(3) 0.062(2) 0.0359(17) 0.0120(18) 0.0265(19) 0.028(2)
F17D 0.0343(14) 0.0410(16) 0.0371(16) 0.0013(12) -0.0010(12) 0.0120(12)
C18D 0.0554(15) 0.0646(17) 0.089(2) 0.0265(15) 0.0225(14) 0.0401(14)
F18D 0.0343(14) 0.0410(16) 0.0371(16) 0.0013(12) -0.0010(12) 0.0120(12)
F19D 0.0284(14) 0.0417(18) 0.047(2) 0.0056(15) 0.0009(13) 0.0174(14)
F20D 0.0284(14) 0.0417(18) 0.047(2) 0.0056(15) 0.0009(13) 0.0174(14)
C21D 0.022(2) 0.012(2) 0.023(2) 0.0054(18) 0.007(2) 0.0067(18)
F21D 0.0284(14) 0.0417(18) 0.047(2) 0.0056(15) 0.0009(13) 0.0174(14)
C22D 0.021(2) 0.016(2) 0.020(2) 0.0047(19) 0.0076(19) 0.0078(19)
F22D 0.041(2) 0.0265(17) 0.047(2) 0.0169(16) 0.0157(17) 0.0146(15)
C23D 0.023(2) 0.016(2) 0.025(3) 0.005(2) 0.006(2) 0.007(2)
F23D 0.047(2) 0.0346(19) 0.043(2) 0.0100(16) 0.0261(18) 0.0144(17)
C24D 0.029(3) 0.017(2) 0.021(3) 0.0031(19) 0.006(2) 0.008(2)
F24D 0.0280(18) 0.0316(18) 0.042(2) 0.0128(16) 0.0047(15) -0.0006(15)
C25D 0.029(3) 0.015(2) 0.021(2) 0.0053(19) 0.011(2) 0.008(2)
C26D 0.019(2) 0.015(2) 0.024(3) 0.0041(19) 0.005(2) 0.0062(19)
C27D 0.027(3) 0.026(3) 0.024(3) 0.004(2) 0.003(2) 0.011(2)
C28D 0.034(3) 0.020(3) 0.031(3) 0.008(2) 0.015(2) 0.011(2)
C31D 0.022(2) 0.019(2) 0.026(3) 0.003(2) 0.006(2) 0.012(2)
C32D 0.021(2) 0.015(2) 0.026(3) 0.0033(19) 0.007(2) 0.0083(19)
C33D 0.020(2) 0.019(2) 0.034(3) 0.009(2) 0.011(2) 0.008(2)
C34D 0.018(2) 0.024(3) 0.039(3) 0.009(2) 0.006(2) 0.005(2)
C35D 0.025(3) 0.027(3) 0.031(3) 0.004(2) 0.005(2) 0.010(2)
C36D 0.021(2) 0.022(2) 0.029(3) 0.005(2) 0.006(2) 0.009(2)
C37D 0.022(3) 0.025(3) 0.037(3) 0.012(2) 0.011(2) 0.007(2)
C41D 0.023(2) 0.017(2) 0.019(2) -0.0006(19) 0.003(2) 0.008(2)
C42D 0.022(2) 0.020(2) 0.023(3) 0.004(2) 0.005(2) 0.008(2)
C43D 0.024(3) 0.024(3) 0.024(3) 0.001(2) 0.000(2) 0.011(2)
C44D 0.032(3) 0.025(3) 0.024(3) 0.007(2) 0.004(2) 0.015(2)
C45D 0.031(3) 0.018(2) 0.020(3) 0.003(2) 0.006(2) 0.008(2)
C46D 0.021(2) 0.020(2) 0.024(3) 0.005(2) 0.005(2) 0.008(2)
C47D 0.0284(14) 0.0417(18) 0.047(2) 0.0056(15) 0.0009(13) 0.0174(14)
C48D 0.033(3) 0.024(3) 0.031(3) 0.008(2) 0.010(2) 0.011(2)
C2 0.0343(14) 0.0410(16) 0.0371(16) 0.0013(12) -0.0010(12) 0.0120(12)
F2E 0.070(3) 0.062(2) 0.0359(17) 0.0120(18) 0.0265(19) 0.028(2)
F1E 0.070(3) 0.062(2) 0.0359(17) 0.0120(18) 0.0265(19) 0.028(2)
F3E 0.070(3) 0.062(2) 0.0359(17) 0.0120(18) 0.0265(19) 0.028(2)
F0AA 0.0416(18) 0.0508(19) 0.0404(18) -0.0062(14) 0.0068(13) 0.0045(14)
F1AA 0.0416(18) 0.0508(19) 0.0404(18) -0.0062(14) 0.0068(13) 0.0045(14)
F2AA 0.0416(18) 0.0508(19) 0.0404(18) -0.0062(14) 0.0068(13) 0.0045(14)
F17E 0.0343(14) 0.0410(16) 0.0371(16) 0.0013(12) -0.0010(12) 0.0120(12)
F18E 0.0343(14) 0.0410(16) 0.0371(16) 0.0013(12) -0.0010(12) 0.0120(12)
F16E 0.0343(14) 0.0410(16) 0.0371(16) 0.0013(12) -0.0010(12) 0.0120(12)
F3AA 0.0465(17) 0.072(2) 0.0459(16) 0.0032(17) 0.0032(13) 0.0411(18)
F4AA 0.0465(17) 0.072(2) 0.0459(16) 0.0032(17) 0.0032(13) 0.0411(18)
F5AA 0.0465(17) 0.072(2) 0.0459(16) 0.0032(17) 0.0032(13) 0.0411(18)
F20E 0.0284(14) 0.0417(18) 0.047(2) 0.0056(15) 0.0009(13) 0.0174(14)
F21E 0.0284(14) 0.0417(18) 0.047(2) 0.0056(15) 0.0009(13) 0.0174(14)
F19E 0.0284(14) 0.0417(18) 0.047(2) 0.0056(15) 0.0009(13) 0.0174(14)
F6AA 0.080(3) 0.036(2) 0.048(2) 0.0060(19) 0.021(2) -0.001(2)
F7AA 0.109(4) 0.030(2) 0.057(3) 0.000(2) -0.033(3) 0.014(2)
F8AA 0.107(4) 0.044(3) 0.112(5) 0.021(3) 0.047(4) 0.046(3)
F9AA 0.070(3) 0.062(2) 0.0359(17) 0.0120(18) 0.0265(19) 0.028(2)
F0BA 0.070(3) 0.062(2) 0.0359(17) 0.0120(18) 0.0265(19) 0.028(2)
F1BA 0.070(3) 0.062(2) 0.0359(17) 0.0120(18) 0.0265(19) 0.028(2)
F1 0.0554(15) 0.0646(17) 0.089(2) 0.0265(15) 0.0225(14) 0.0401(14)
F2 0.0554(15) 0.0646(17) 0.089(2) 0.0265(15) 0.0225(14) 0.0401(14)
F3 0.0554(15) 0.0646(17) 0.089(2) 0.0265(15) 0.0225(14) 0.0401(14)
C5 0.051(10) 0.097(14) 0.034(8) -0.011(9) 0.006(7) 0.007(10)
C7 0.111(17) 0.085(14) 0.080(14) 0.014(11) 0.063(13) 0.063(13)
C8 0.17(2) 0.073(13) 0.080(14) 0.042(12) 0.072(16) 0.085(16)
C9 0.12(2) 0.29(4) 0.066(15) 0.08(2) 0.050(15) 0.13(3)
C10 0.11(2) 0.14(3) 0.053(13) 0.017(14) 0.025(13) 0.032(19)
C3 0.044(12) 0.082(17) 0.037(11) -0.031(11) 0.010(10) 0.009(12)
C4 0.041(9) 0.104(15) 0.067(12) -0.019(10) 0.005(8) 0.039(10)
C0AA 0.055(18) 0.052(18) 0.034(15) 0.000(13) -0.002(13) 0.018(15)
C1AA 0.054(18) 0.07(2) 0.052(18) 0.040(17) 0.035(16) 0.020(16)

_geom_special_details            
;
 All esds (except the esd in the dihedral angle between two l.s. planes)
 are estimated using the full covariance matrix.  The cell esds are taken
 into account individually in the estimation of esds in distances, angles
 and torsion angles; correlations between esds in cell parameters are only
 used when they are defined by crystal symmetry.  An approximate (isotropic)
 treatment of cell esds is used for estimating esds involving l.s. planes.
;
loop_
_geom_bond_atom_site_label_1
_geom_bond_atom_site_label_2
_geom_bond_distance
_geom_bond_site_symmetry_2
_geom_bond_publ_flag
O00W C2B 1.136(7) . ?
B1B F1B 1.400(7) . ?
B1B F2B 1.379(7) . ?
B1B N5B 1.548(7) . ?
B1B N6B 1.536(7) . ?
C1B Ir1B 1.858(6) . ?
C1B O1B 1.132(7) . ?
Ir1B C2B 1.857(6) . ?
Ir1B N2B 2.075(5) . ?
Ir1B N4B 2.082(4) . ?
N1B N2B 1.356(6) . ?
N1B C3B 1.346(7) . ?
N1B C9B 1.457(7) . ?
N2B C5B 1.329(7) . ?
C3B C4B 1.361(9) . ?
N3B N4B 1.367(6) . ?
N3B C6B 1.341(7) . ?
N3B C9B 1.451(7) . ?
C4B C5B 1.383(9) . ?
N4B C8B 1.331(7) . ?
N5B C17B 1.393(7) . ?
N5B C20B 1.352(7) . ?
C6B C7B 1.373(8) . ?
N6B C21B 1.350(6) . ?
N6B C24B 1.397(7) . ?
C7B C8B 1.387(8) . ?
C9B C10B 1.516(7) . ?
C10B C11B 1.386(7) . ?
C10B C15B 1.391(7) . ?
C11B C12B 1.382(8) . ?
C12B C13B 1.393(8) . ?
C13B C14B 1.387(7) . ?
C13B C16B 1.483(7) . ?
C14B C15B 1.375(7) . ?
C16B C17B 1.401(7) . ?
C16B C24B 1.395(7) . ?
C17B C18B 1.428(7) . ?
C18B C19B 1.380(8) . ?
C18B C26B 1.496(8) . ?
C19B C20B 1.397(8) . ?
C20B C25B 1.491(8) . ?
C21B C22B 1.400(8) . ?
C21B C27B 1.482(8) . ?
C22B C23B 1.378(8) . ?
C23B C24B 1.431(7) . ?
C23B C28B 1.501(7) . ?
B1A F1A 1.397(6) . ?
B1A F2A 1.396(6) . ?
B1A N5A 1.537(7) . ?
B1A N6A 1.551(7) . ?
C1A Ir1A 1.861(8) . ?
C1A O1A 1.128(9) . ?
Ir1A C2A 1.851(7) . ?
Ir1A N2A 2.075(5) . ?
Ir1A N4A 2.051(6) . ?
N1A N2A 1.354(7) . ?
N1A C3A 1.352(7) . ?
N1A C9A 1.463(7) . ?
C2A O2A 1.144(8) . ?
N2A C5A 1.330(7) . ?
C3A C4A 1.367(9) . ?
N3A N4A 1.383(8) . ?
N3A C6A 1.346(8) . ?
N3A C9A 1.449(8) . ?
C4A C5A 1.381(9) . ?
N4A C8A 1.350(8) . ?
N5A C21A 1.356(7) . ?
N5A C24A 1.398(6) . ?
C6A C7A 1.375(11) . ?
N6A C17A 1.399(6) . ?
N6A C20A 1.347(7) . ?
C7A C8A 1.385(12) . ?
C9A C10A 1.529(7) . ?
C10A C11A 1.387(7) . ?
C10A C15A 1.381(7) . ?
C11A C12A 1.380(7) . ?
C12A C13A 1.397(7) . ?
C13A C14A 1.386(7) . ?
C13A C16A 1.481(7) . ?
C14A C15A 1.388(7) . ?
C16A C17A 1.397(7) . ?
C16A C24A 1.399(7) . ?
C17A C18A 1.436(7) . ?
C18A C19A 1.379(7) . ?
C18A C26A 1.498(8) . ?
C19A C20A 1.404(8) . ?
C20A C25A 1.488(7) . ?
C21A C22A 1.389(8) . ?
C21A C27A 1.490(7) . ?
C22A C23A 1.378(8) . ?
C23A C24A 1.430(7) . ?
C23A C28A 1.503(7) . ?
B1C C11C 1.640(8) . ?
B1C C21C 1.638(8) . ?
B1C C31C 1.637(8) . ?
B1C C41C 1.652(8) . ?
F1C C17C 1.343(7) . ?
F2C C17C 1.331(7) . ?
F3C C17C 1.336(7) . ?
F4C C18C 1.351(7) . ?
F5C C18C 1.337(7) . ?
F6C C18C 1.313(8) . ?
F7C C27C 1.389(13) . ?
F8C C27C 1.381(12) . ?
F9C C27C 1.312(12) . ?
F10C C28C 1.340(7) . ?
C11C C12C 1.401(8) . ?
C11C C16C 1.400(8) . ?
F11C C28C 1.336(7) . ?
C12C C13C 1.389(8) . ?
F12C C28C 1.336(7) . ?
C13C C14C 1.380(8) . ?
C13C C17C 1.497(8) . ?
F13C C37C 1.365(10) . ?
C14C C15C 1.395(8) . ?
F14C C37C 1.363(10) . ?
C15C C16C 1.391(8) . ?
C15C C18C 1.495(9) . ?
F15C C37C 1.318(10) . ?
F16C C38C 1.344(7) . ?
F17C C38C 1.341(7) . ?
F18C C38C 1.335(7) . ?
C21C C22C 1.408(8) . ?
C21C C26C 1.396(8) . ?
C22C C23C 1.379(8) . ?
F22C C48C 1.343(8) . ?
C23C C24C 1.390(8) . ?
C23C C27C 1.481(9) . ?
F23C C48C 1.325(7) . ?
C24C C25C 1.387(8) . ?
F24C C48C 1.356(8) . ?
C25C C26C 1.390(8) . ?
C25C C28C 1.495(8) . ?
C27C F0AA 1.381(12) . ?
C27C F1AA 1.354(11) . ?
C27C F2AA 1.323(11) . ?
C31C C32C 1.395(7) . ?
C31C C36C 1.399(7) . ?
C32C C33C 1.392(8) . ?
C33C C34C 1.391(8) . ?
C33C C37C 1.491(9) . ?
C34C C35C 1.382(7) . ?
C35C C36C 1.395(7) . ?
C35C C38C 1.487(7) . ?
C37C F3AA 1.369(15) . ?
C37C F4AA 1.358(15) . ?
C37C F5AA 1.325(15) . ?
C41C C42C 1.412(8) . ?
C41C C46C 1.396(8) . ?
C42C C43C 1.382(8) . ?
C43C C44C 1.401(9) . ?
C43C C47C 1.482(9) . ?
C44C C45C 1.371(9) . ?
C45C C46C 1.387(8) . ?
C45C C48C 1.495(9) . ?
C47C F6AA 1.334(8) . ?
C47C F7AA 1.321(8) . ?
C47C F8AA 1.350(9) . ?
B1D C11D 1.648(8) . ?
B1D C21D 1.636(8) . ?
B1D C31D 1.638(7) . ?
B1D C41D 1.639(7) . ?
F1D C17D 1.403(10) . ?
F2D C17D 1.347(10) . ?
F3D C17D 1.341(9) . ?
F7D C27D 1.339(7) . ?
F8D C27D 1.343(6) . ?
F9D C27D 1.339(6) . ?
F10D C28D 1.346(7) . ?
C11D C12D 1.405(7) . ?
C11D C16D 1.398(7) . ?
F11D C28D 1.345(6) . ?
C12D C13D 1.388(8) . ?
F12D C28D 1.332(7) . ?
C13D C14D 1.386(8) . ?
C13D C17D 1.451(7) . ?
F13D C37D 1.332(7) . ?
C14D C15D 1.382(8) . ?
F14D C37D 1.341(7) . ?
C15D C16D 1.387(7) . ?
C15D C18D 1.479(10) . ?
F15D C37D 1.326(6) . ?
F16D C2 1.380(9) . ?
C17D F2E 1.341(11) . ?
C17D F1E 1.393(13) . ?
C17D F3E 1.374(11) . ?
C17D F9AA 1.385(12) . ?
C17D F0BA 1.356(12) . ?
C17D F1BA 1.330(12) . ?
F17D C2 1.374(10) . ?
C18D F1 1.374(11) . ?
C18D F2 1.335(10) . ?
C18D F3 1.310(10) . ?
F18D C2 1.366(8) . ?
F19D C47D 1.377(11) . ?
F20D C47D 1.359(10) . ?
C21D C22D 1.398(7) . ?
C21D C26D 1.405(7) . ?
F21D C47D 1.328(10) . ?
C22D C23D 1.397(7) . ?
F22D C48D 1.341(7) . ?
C23D C24D 1.393(8) . ?
C23D C27D 1.493(7) . ?
F23D C48D 1.332(7) . ?
C24D C25D 1.386(8) . ?
F24D C48D 1.345(7) . ?
C25D C26D 1.389(7) . ?
C25D C28D 1.490(7) . ?
C31D C32D 1.389(7) . ?
C31D C36D 1.408(7) . ?
C32D C33D 1.401(7) . ?
C33D C34D 1.381(8) . ?
C33D C37D 1.483(8) . ?
C34D C35D 1.396(8) . ?
C35D C36D 1.402(7) . ?
C35D C2 1.462(7) . ?
C41D C42D 1.402(7) . ?
C41D C46D 1.396(7) . ?
C42D C43D 1.399(7) . ?
C43D C44D 1.377(8) . ?
C43D C47D 1.492(8) . ?
C44D C45D 1.385(8) . ?
C45D C46D 1.393(7) . ?
C45D C48D 1.487(8) . ?
C47D F20E 1.319(11) . ?
C47D F21E 1.394(12) . ?
C47D F19E 1.322(13) . ?
C2 F17E 1.353(8) . ?
C2 F18E 1.340(10) . ?
C2 F16E 1.307(10) . ?
C5 C7 1.516(15) . ?
C5 C9 1.434(17) . ?
C7 C8 1.421(16) . ?
C8 C10 1.380(15) . ?
C3 C0AA 1.424(17) 2_656 ?
C3 C0AA 1.424(17) . ?
C3 C1AA 1.445(17) 2_656 ?
C3 C1AA 1.445(17) . ?
C4 C0AA 1.469(18) . ?
C4 C1AA 1.431(17) . ?

loop_
_geom_angle_atom_site_label_1
_geom_angle_atom_site_label_2
_geom_angle_atom_site_label_3
_geom_angle
_geom_angle_site_symmetry_1
_geom_angle_site_symmetry_3
_geom_angle_publ_flag
F1B B1B N5B 109.0(5) . . ?
F1B B1B N6B 109.8(4) . . ?
F2B B1B F1B 108.9(5) . . ?
F2B B1B N5B 110.7(4) . . ?
F2B B1B N6B 111.1(5) . . ?
N6B B1B N5B 107.3(4) . . ?
O1B C1B Ir1B 179.0(5) . . ?
C1B Ir1B N2B 91.7(2) . . ?
C1B Ir1B N4B 177.6(2) . . ?
C2B Ir1B C1B 88.9(3) . . ?
C2B Ir1B N2B 179.0(2) . . ?
C2B Ir1B N4B 92.8(2) . . ?
N2B Ir1B N4B 86.56(17) . . ?
N2B N1B C9B 120.3(4) . . ?
C3B N1B N2B 110.2(5) . . ?
C3B N1B C9B 129.1(5) . . ?
O00W C2B Ir1B 179.2(7) . . ?
N1B N2B Ir1B 123.0(3) . . ?
C5B N2B Ir1B 130.8(4) . . ?
C5B N2B N1B 105.7(5) . . ?
N1B C3B C4B 107.9(6) . . ?
N4B N3B C9B 120.3(4) . . ?
C6B N3B N4B 110.4(4) . . ?
C6B N3B C9B 129.1(5) . . ?
C3B C4B C5B 105.3(6) . . ?
N3B N4B Ir1B 122.6(3) . . ?
C8B N4B Ir1B 130.9(4) . . ?
C8B N4B N3B 106.1(4) . . ?
N2B C5B C4B 110.9(6) . . ?
C17B N5B B1B 125.2(4) . . ?
C20B N5B B1B 126.4(5) . . ?
C20B N5B C17B 108.3(4) . . ?
N3B C6B C7B 107.4(5) . . ?
C21B N6B B1B 126.3(4) . . ?
C21B N6B C24B 108.2(4) . . ?
C24B N6B B1B 125.5(4) . . ?
C6B C7B C8B 105.9(5) . . ?
N4B C8B C7B 110.2(5) . . ?
N1B C9B C10B 111.7(4) . . ?
N3B C9B N1B 109.0(4) . . ?
N3B C9B C10B 112.9(4) . . ?
C11B C10B C9B 119.5(5) . . ?
C11B C10B C15B 119.3(5) . . ?
C15B C10B C9B 121.2(5) . . ?
C12B C11B C10B 120.3(5) . . ?
C11B C12B C13B 120.4(5) . . ?
C12B C13B C16B 120.6(5) . . ?
C14B C13B C12B 118.9(5) . . ?
C14B C13B C16B 120.3(5) . . ?
C15B C14B C13B 120.7(5) . . ?
C14B C15B C10B 120.3(5) . . ?
C17B C16B C13B 118.4(5) . . ?
C24B C16B C13B 120.5(5) . . ?
C24B C16B C17B 121.1(5) . . ?
N5B C17B C16B 120.5(5) . . ?
N5B C17B C18B 107.9(4) . . ?
C16B C17B C18B 131.6(5) . . ?
C17B C18B C26B 129.3(5) . . ?
C19B C18B C17B 106.1(5) . . ?
C19B C18B C26B 124.5(5) . . ?
C18B C19B C20B 108.7(5) . . ?
N5B C20B C19B 109.1(5) . . ?
N5B C20B C25B 123.1(5) . . ?
C19B C20B C25B 127.8(5) . . ?
N6B C21B C22B 109.0(5) . . ?
N6B C21B C27B 123.3(5) . . ?
C22B C21B C27B 127.6(5) . . ?
C23B C22B C21B 108.9(5) . . ?
C22B C23B C24B 105.9(5) . . ?
C22B C23B C28B 125.1(5) . . ?
C24B C23B C28B 129.0(5) . . ?
N6B C24B C23B 108.0(4) . . ?
C16B C24B N6B 120.4(4) . . ?
C16B C24B C23B 131.6(5) . . ?
F1A B1A N5A 110.5(4) . . ?
F1A B1A N6A 109.7(4) . . ?
F2A B1A F1A 109.1(4) . . ?
F2A B1A N5A 110.4(4) . . ?
F2A B1A N6A 110.1(4) . . ?
N5A B1A N6A 106.9(4) . . ?
O1A C1A Ir1A 176.8(6) . . ?
C1A Ir1A N2A 93.4(2) . . ?
C1A Ir1A N4A 178.2(3) . . ?
C2A Ir1A C1A 88.2(3) . . ?
C2A Ir1A N2A 176.3(2) . . ?
C2A Ir1A N4A 93.1(3) . . ?
N4A Ir1A N2A 85.44(19) . . ?
N2A N1A C9A 119.9(4) . . ?
C3A N1A N2A 110.9(5) . . ?
C3A N1A C9A 129.0(5) . . ?
O2A C2A Ir1A 178.8(6) . . ?
N1A N2A Ir1A 122.7(3) . . ?
C5A N2A Ir1A 131.3(4) . . ?
C5A N2A N1A 105.7(5) . . ?
N1A C3A C4A 106.8(5) . . ?
N4A N3A C9A 119.8(5) . . ?
C6A N3A N4A 112.4(6) . . ?
C6A N3A C9A 127.8(6) . . ?
C3A C4A C5A 106.0(5) . . ?
N3A N4A Ir1A 122.7(4) . . ?
C8A N4A Ir1A 133.3(5) . . ?
C8A N4A N3A 103.8(6) . . ?
N2A C5A C4A 110.6(6) . . ?
C21A N5A B1A 126.3(4) . . ?
C21A N5A C24A 107.6(4) . . ?
C24A N5A B1A 125.8(4) . . ?
N3A C6A C7A 105.9(7) . . ?
C17A N6A B1A 125.1(4) . . ?
C20A N6A B1A 126.4(4) . . ?
C20A N6A C17A 108.5(4) . . ?
C6A C7A C8A 107.1(6) . . ?
N4A C8A C7A 110.8(7) . . ?
N1A C9A C10A 111.5(4) . . ?
N3A C9A N1A 108.7(4) . . ?
N3A C9A C10A 111.7(5) . . ?
C11A C10A C9A 120.3(5) . . ?
C15A C10A C9A 119.6(5) . . ?
C15A C10A C11A 120.0(5) . . ?
C12A C11A C10A 119.9(5) . . ?
C11A C12A C13A 120.7(5) . . ?
C12A C13A C16A 118.9(4) . . ?
C14A C13A C12A 118.8(5) . . ?
C14A C13A C16A 122.3(4) . . ?
C13A C14A C15A 120.5(5) . . ?
C10A C15A C14A 120.0(5) . . ?
C17A C16A C13A 119.6(5) . . ?
C17A C16A C24A 121.1(5) . . ?
C24A C16A C13A 119.2(4) . . ?
N6A C17A C18A 107.4(4) . . ?
C16A C17A N6A 120.6(5) . . ?
C16A C17A C18A 132.0(5) . . ?
C17A C18A C26A 129.0(5) . . ?
C19A C18A C17A 106.4(5) . . ?
C19A C18A C26A 124.6(5) . . ?
C18A C19A C20A 108.5(5) . . ?
N6A C20A C19A 109.2(5) . . ?
N6A C20A C25A 123.0(5) . . ?
C19A C20A C25A 127.7(5) . . ?
N5A C21A C22A 109.6(5) . . ?
N5A C21A C27A 122.5(5) . . ?
C22A C21A C27A 127.9(5) . . ?
C23A C22A C21A 108.8(5) . . ?
C22A C23A C24A 106.2(5) . . ?
C22A C23A C28A 125.0(5) . . ?
C24A C23A C28A 128.8(5) . . ?
N5A C24A C16A 120.2(4) . . ?
N5A C24A C23A 107.9(4) . . ?
C16A C24A C23A 131.9(5) . . ?
C11C B1C C41C 108.2(4) . . ?
C21C B1C C11C 111.2(5) . . ?
C21C B1C C41C 110.9(4) . . ?
C31C B1C C11C 109.2(4) . . ?
C31C B1C C21C 107.5(4) . . ?
C31C B1C C41C 110.0(4) . . ?
C12C C11C B1C 120.7(5) . . ?
C16C C11C B1C 123.9(5) . . ?
C16C C11C C12C 115.3(5) . . ?
C13C C12C C11C 122.8(5) . . ?
C12C C13C C17C 118.7(5) . . ?
C14C C13C C12C 121.0(5) . . ?
C14C C13C C17C 120.3(5) . . ?
C13C C14C C15C 117.5(5) . . ?
C14C C15C C18C 121.4(5) . . ?
C16C C15C C14C 121.2(5) . . ?
C16C C15C C18C 117.5(5) . . ?
C15C C16C C11C 122.1(5) . . ?
F1C C17C C13C 112.1(5) . . ?
F2C C17C F1C 104.9(5) . . ?
F2C C17C F3C 107.4(5) . . ?
F2C C17C C13C 113.4(5) . . ?
F3C C17C F1C 105.4(5) . . ?
F3C C17C C13C 113.0(5) . . ?
F4C C18C C15C 110.6(5) . . ?
F5C C18C F4C 104.8(5) . . ?
F5C C18C C15C 112.5(5) . . ?
F6C C18C F4C 107.8(5) . . ?
F6C C18C F5C 107.7(5) . . ?
F6C C18C C15C 113.0(5) . . ?
C22C C21C B1C 123.0(5) . . ?
C26C C21C B1C 122.8(5) . . ?
C26C C21C C22C 114.2(5) . . ?
C23C C22C C21C 123.3(5) . . ?
C22C C23C C24C 120.9(5) . . ?
C22C C23C C27C 119.6(6) . . ?
C24C C23C C27C 119.5(6) . . ?
C25C C24C C23C 117.4(5) . . ?
C24C C25C C26C 120.9(5) . . ?
C24C C25C C28C 120.9(5) . . ?
C26C C25C C28C 118.2(5) . . ?
C25C C26C C21C 123.2(5) . . ?
F7C C27C C23C 110.5(7) . . ?
F8C C27C F7C 98.4(8) . . ?
F8C C27C C23C 115.1(7) . . ?
F9C C27C F7C 105.0(8) . . ?
F9C C27C F8C 108.4(8) . . ?
F9C C27C C23C 117.4(8) . . ?
F0AA C27C C23C 111.9(7) . . ?
F1AA C27C C23C 113.9(7) . . ?
F1AA C27C F0AA 101.8(7) . . ?
F2AA C27C C23C 112.2(7) . . ?
F2AA C27C F0AA 105.1(8) . . ?
F2AA C27C F1AA 111.3(8) . . ?
F10C C28C C25C 112.1(5) . . ?
F11C C28C F10C 106.7(5) . . ?
F11C C28C C25C 113.3(5) . . ?
F12C C28C F10C 105.5(5) . . ?
F12C C28C F11C 106.2(5) . . ?
F12C C28C C25C 112.5(5) . . ?
C32C C31C B1C 122.9(5) . . ?
C32C C31C C36C 115.7(5) . . ?
C36C C31C B1C 121.0(5) . . ?
C33C C32C C31C 122.1(5) . . ?
C32C C33C C34C 121.2(5) . . ?
C32C C33C C37C 118.8(5) . . ?
C34C C33C C37C 120.0(5) . . ?
C35C C34C C33C 117.6(5) . . ?
C34C C35C C36C 120.9(5) . . ?
C34C C35C C38C 121.1(5) . . ?
C36C C35C C38C 117.9(5) . . ?
C35C C36C C31C 122.4(5) . . ?
F13C C37C C33C 110.8(7) . . ?
F14C C37C F13C 103.0(6) . . ?
F14C C37C C33C 112.4(6) . . ?
F15C C37C F13C 107.1(7) . . ?
F15C C37C F14C 107.2(7) . . ?
F15C C37C C33C 115.4(6) . . ?
F3AA C37C C33C 109.1(9) . . ?
F4AA C37C C33C 110.5(10) . . ?
F4AA C37C F3AA 105.8(12) . . ?
F5AA C37C C33C 120.5(9) . . ?
F5AA C37C F3AA 102.2(11) . . ?
F5AA C37C F4AA 107.6(12) . . ?
F16C C38C C35C 111.7(4) . . ?
F17C C38C F16C 106.4(5) . . ?
F17C C38C C35C 113.0(5) . . ?
F18C C38C F16C 105.7(5) . . ?
F18C C38C F17C 106.4(5) . . ?
F18C C38C C35C 113.2(5) . . ?
C42C C41C B1C 121.3(5) . . ?
C46C C41C B1C 124.1(5) . . ?
C46C C41C C42C 114.6(5) . . ?
C43C C42C C41C 123.0(5) . . ?
C42C C43C C44C 120.7(6) . . ?
C42C C43C C47C 120.1(6) . . ?
C44C C43C C47C 119.3(6) . . ?
C45C C44C C43C 117.2(5) . . ?
C44C C45C C46C 122.0(6) . . ?
C44C C45C C48C 120.4(5) . . ?
C46C C45C C48C 117.6(5) . . ?
C45C C46C C41C 122.6(5) . . ?
F6AA C47C C43C 112.9(6) . . ?
F6AA C47C F8AA 104.8(6) . . ?
F7AA C47C C43C 113.9(5) . . ?
F7AA C47C F6AA 106.2(7) . . ?
F7AA C47C F8AA 105.8(6) . . ?
F8AA C47C C43C 112.5(6) . . ?
F22C C48C F24C 104.5(5) . . ?
F22C C48C C45C 113.1(5) . . ?
F23C C48C F22C 107.5(5) . . ?
F23C C48C F24C 105.6(5) . . ?
F23C C48C C45C 114.3(6) . . ?
F24C C48C C45C 111.1(5) . . ?
C21D B1D C11D 111.8(4) . . ?
C21D B1D C31D 111.9(4) . . ?
C21D B1D C41D 106.1(4) . . ?
C31D B1D C11D 106.5(4) . . ?
C31D B1D C41D 109.9(4) . . ?
C41D B1D C11D 110.7(4) . . ?
C12D C11D B1D 123.6(5) . . ?
C16D C11D B1D 121.2(5) . . ?
C16D C11D C12D 115.2(5) . . ?
C13D C12D C11D 122.9(5) . . ?
C12D C13D C17D 119.6(5) . . ?
C14D C13D C12D 120.1(5) . . ?
C14D C13D C17D 120.2(5) . . ?
C15D C14D C13D 118.3(5) . . ?
C14D C15D C16D 121.1(5) . . ?
C14D C15D C18D 119.6(6) . . ?
C16D C15D C18D 119.2(6) . . ?
C15D C16D C11D 122.3(5) . . ?
F1D C17D C13D 109.5(6) . . ?
F2D C17D F1D 102.0(7) . . ?
F2D C17D C13D 115.2(7) . . ?
F3D C17D F1D 103.8(7) . . ?
F3D C17D F2D 108.6(7) . . ?
F3D C17D C13D 116.2(7) . . ?
F2E C17D C13D 111.9(8) . . ?
F2E C17D F3E 109.3(10) . . ?
F2E C17D F0BA 106.1(10) . . ?
F1E C17D C13D 115.2(11) . . ?
F3E C17D C13D 111.0(8) . . ?
F9AA C17D C13D 112.9(10) . . ?
F9AA C17D F1E 99.3(12) . . ?
F0BA C17D C13D 117.4(8) . . ?
F0BA C17D F3E 100.3(10) . . ?
F1BA C17D C13D 120.3(10) . . ?
F1BA C17D F1E 102.2(13) . . ?
F1BA C17D F9AA 104.2(12) . . ?
F1 C18D C15D 112.1(7) . . ?
F2 C18D C15D 114.7(8) . . ?
F2 C18D F1 100.8(6) . . ?
F3 C18D C15D 115.6(7) . . ?
F3 C18D F1 102.8(8) . . ?
F3 C18D F2 109.3(7) . . ?
C22D C21D B1D 125.7(4) . . ?
C22D C21D C26D 115.6(5) . . ?
C26D C21D B1D 118.7(4) . . ?
C23D C22D C21D 122.2(5) . . ?
C22D C23D C27D 121.2(5) . . ?
C24D C23D C22D 120.8(5) . . ?
C24D C23D C27D 118.0(5) . . ?
C25D C24D C23D 117.8(5) . . ?
C24D C25D C26D 121.1(5) . . ?
C24D C25D C28D 120.0(5) . . ?
C26D C25D C28D 118.8(5) . . ?
C25D C26D C21D 122.3(5) . . ?
F7D C27D F8D 105.9(5) . . ?
F7D C27D F9D 106.4(5) . . ?
F7D C27D C23D 113.3(4) . . ?
F8D C27D C23D 112.5(4) . . ?
F9D C27D F8D 105.6(4) . . ?
F9D C27D C23D 112.6(5) . . ?
F10D C28D C25D 113.1(5) . . ?
F11D C28D F10D 105.3(4) . . ?
F11D C28D C25D 111.9(4) . . ?
F12D C28D F10D 107.1(5) . . ?
F12D C28D F11D 105.2(5) . . ?
F12D C28D C25D 113.6(5) . . ?
C32D C31D B1D 125.7(5) . . ?
C32D C31D C36D 115.8(5) . . ?
C36D C31D B1D 118.5(5) . . ?
C31D C32D C33D 122.6(5) . . ?
C32D C33D C37D 119.2(5) . . ?
C34D C33D C32D 120.3(5) . . ?
C34D C33D C37D 120.4(5) . . ?
C33D C34D C35D 119.3(5) . . ?
C34D C35D C36D 119.3(5) . . ?
C34D C35D C2 118.4(5) . . ?
C36D C35D C2 122.3(5) . . ?
C35D C36D C31D 122.7(5) . . ?
F13D C37D F14D 105.0(5) . . ?
F13D C37D C33D 112.5(5) . . ?
F14D C37D C33D 112.4(5) . . ?
F15D C37D F13D 107.4(5) . . ?
F15D C37D F14D 105.7(5) . . ?
F15D C37D C33D 113.3(5) . . ?
C42D C41D B1D 124.6(5) . . ?
C46D C41D B1D 119.9(4) . . ?
C46D C41D C42D 115.4(5) . . ?
C43D C42D C41D 122.0(5) . . ?
C42D C43D C47D 119.0(5) . . ?
C44D C43D C42D 121.0(5) . . ?
C44D C43D C47D 120.0(5) . . ?
C43D C44D C45D 118.2(5) . . ?
C44D C45D C46D 120.5(5) . . ?
C44D C45D C48D 121.3(5) . . ?
C46D C45D C48D 118.1(5) . . ?
C45D C46D C41D 122.7(5) . . ?
F19D C47D C43D 110.3(6) . . ?
F20D C47D F19D 101.8(6) . . ?
F20D C47D C43D 112.4(6) . . ?
F21D C47D F19D 106.6(8) . . ?
F21D C47D F20D 109.3(6) . . ?
F21D C47D C43D 115.4(6) . . ?
F20E C47D C43D 114.1(7) . . ?
F20E C47D F21E 107.2(7) . . ?
F20E C47D F19E 106.7(8) . . ?
F21E C47D C43D 108.5(7) . . ?
F19E C47D C43D 117.7(8) . . ?
F19E C47D F21E 101.5(9) . . ?
F22D C48D F24D 105.8(5) . . ?
F22D C48D C45D 112.7(5) . . ?
F23D C48D F22D 106.2(5) . . ?
F23D C48D F24D 107.2(5) . . ?
F23D C48D C45D 112.4(5) . . ?
F24D C48D C45D 112.1(5) . . ?
F16D C2 C35D 108.0(5) . . ?
F17D C2 C35D 113.6(7) . . ?
F18D C2 F16D 98.9(6) . . ?
F18D C2 C35D 114.2(5) . . ?
F17E C2 F16D 99.7(6) . . ?
F17E C2 F18D 121.2(6) . . ?
F17E C2 C35D 111.8(6) . . ?
F18E C2 F17D 84.3(7) . . ?
F18E C2 C35D 113.3(7) . . ?
F16E C2 F17D 107.7(8) . . ?
F16E C2 C35D 121.9(7) . . ?
F16E C2 F18E 109.6(8) . . ?
C9 C5 C7 120.1(17) . . ?
C8 C7 C5 118.8(15) . . ?
C10 C8 C7 134.3(19) . . ?
C0AA C3 C0AA 180.0(17) . 2_656 ?
C0AA C3 C1AA 124.5(14) . 2_656 ?
C0AA C3 C1AA 55.5(14) 2_656 2_656 ?
C1AA C3 C1AA 180.0(7) . 2_656 ?
C3 C0AA C4 124.2(18) . . ?
C4 C1AA C3 125.5(17) . . ?

_shelx_res_file                  
;
TITL Macquarie_19Nov18_0m_a.res in P-1
    macquarie_19nov18_0m_a.res
    created by SHELXL-2018/3 at 14:35:29 on 23-Sep-2019
REM Old TITL Macquarie_19Nov18_0m in P-1
REM SHELXT solution in P-1
REM R1 0.131, Rweak 0.010, Alpha 0.058, Orientation as input
REM Formula found by SHELXT: C229 B28 F104 Ir4 N24 O10
CELL 0.71073 18.4114 18.6821 22.0036 93.733 105.248 113.314
ZERR 4 0.0015 0.0019 0.0021 0.004 0.004 0.003
LATT 1
SFAC C H B F Ir N O
UNIT 247.5 160.5 8 104 4 24 8
DFIX 1.5 C8 C10 C8 C7 C7 C5 C9 C5
DFIX 1.5 C4 C0AA C4 C1AA C3 C1AA C3 C0AA
SADI F1D C17D F1E C17D
SADI F2D C17D F2E C17D
SADI F3D C17D F3E C17D
SADI F7C C27C F0AA C27C
SADI F8C C27C F2AA C27C
SADI F9C C27C F1AA C27C
SADI F16D C2 F16E C2
SADI F17D C2 F17E C2
SADI F18D C2 F18E C2
SADI F13C C37C F5AA C37C
SADI F14C C37C F3AA C37C
SADI F15C C37C F4AA C37C
SADI F19D C47D F19E C47D
SADI F20D C47D F20E C47D
SADI F21D C47D F21E C47D
SADI F1D C17D F9AA C17D
SADI F2D C17D F1BA C17D
SADI F3D C17D F0BA C17D
SADI 0.04 F1D F2D F1D F3D F2D F3D F2E F3E F2E F0BA F1E F9AA F1E F1BA F3E =
 F0BA F9AA F1BA
SADI C17D F1D C17D F2D C17D F3D C17D C13D C17D F2E C17D F1E C17D F3E C17D =
 F9AA C17D F0BA C17D F1BA
SADI 0.04 F16D F18D F16D F17E F17D F18E F17D F16E F18E F16E
SADI C2 F16D C2 F17D C2 F18D C2 C35D C2 F17E C2 F18E C2 F16E
SADI C10 C7 C8 C5
SADI C7 C9 C5 C8
SADI F17D F16E F18D F17E
SADI F18E F16E F17E F16D
RIGU F2E F2D F1E F0BA F1D F1BA F3E F3D F9AA C17D
RIGU F6AA F8AA F7AA C47C
RIGU F7AA F8AA F6AA C47C
RIGU F5AA F13C F4AA F15C F3AA F14C C37C
RIGU F20E F20D F19E F19D F21E F21D C47D
RIGU F6AA F7AA F8AA C47C
RIGU F18E F18D F17D F16E F16D C2
EADP F16D F17D F18D C2 F17E F18E F16E
EADP F13C F15C C37C F3AA F4AA F5AA F14C
EADP F1D F2D F3D C17D F2E F1E F3E F9AA F0BA F1BA
EADP F3 F2 F1 C18D
EADP F15C F4AA F3AA C37C F14C F5AA F13C
EADP F7C F8C F9C C27C F0AA F1AA F2AA
EADP F19D F20D F21D C47D F20E F21E F19E

L.S. 15
PLAN  20
SIZE 0.032 0.052 0.168
TEMP -173.46
LIST 6
fmap 2
acta
OMIT -2 1 3
OMIT 0 -3 5
OMIT -2 -1 7
OMIT 3 0 0
REM <olex2.extras>
REM <HklSrc "%.\\macquarie_19nov18_0m_a.hkl">
REM </olex2.extras>

WGHT    0.057500   41.774200
FVAR       0.17488   0.46050   0.71660   0.57730
O00W  7   -0.415310    0.093470    0.021006    11.00000    0.03712    0.06633 =
         0.02525    0.01320    0.00665    0.02064
B1B   3   -0.322724   -0.341126    0.043927    11.00000    0.01318    0.02054 =
         0.03305    0.00304    0.00464    0.00501
C1B   1   -0.493146    0.014586    0.141883    11.00000    0.03369    0.03097 =
         0.02718    0.00550    0.00863    0.01886
F1B   4   -0.316744   -0.346965   -0.018153    11.00000    0.03127    0.05353 =
         0.02599   -0.00516    0.00254    0.02189
IR1B  5   -0.382758    0.087718    0.160779    11.00000    0.02132    0.02237 =
         0.02240    0.00257    0.00567    0.01034
N1B   6   -0.282855    0.104514    0.298996    11.00000    0.02646    0.02070 =
         0.02047   -0.00004    0.00826    0.00784
O1B   7   -0.560712   -0.029024    0.130359    11.00000    0.02432    0.03769 =
         0.03819    0.00514    0.00670    0.00591
C2B   1   -0.402390    0.091767    0.074156    11.00000    0.02511    0.03569 =
         0.03818    0.00888    0.01124    0.01635
F2B   4   -0.351464   -0.416021    0.058456    11.00000    0.02186    0.01583 =
         0.07001    0.00878    0.00473    0.00494
N2B   6   -0.359939    0.085269    0.257949    11.00000    0.02554    0.02181 =
         0.02225   -0.00027    0.00908    0.00720
C3B   1   -0.284920    0.105932    0.359723    11.00000    0.04040    0.02851 =
         0.02433   -0.00054    0.01179    0.00558
AFIX  43
H3B   2   -0.238886    0.117466    0.396930    11.00000   -1.20000
AFIX   0
N3B   6   -0.198955    0.175760    0.238654    11.00000    0.02255    0.02026 =
         0.02070    0.00180    0.00445    0.00833
C4B   1   -0.364624    0.087922    0.358437    11.00000    0.03866    0.04830 =
         0.03239   -0.00221    0.01735    0.00691
AFIX  43
H4B   2   -0.385274    0.084463    0.393943    11.00000   -1.20000
AFIX   0
N4B   6   -0.259569    0.172019    0.185257    11.00000    0.02439    0.01992 =
         0.02294    0.00382    0.00929    0.01017
C5B   1   -0.409105    0.075735    0.294358    11.00000    0.02823    0.03708 =
         0.03309    0.00155    0.01520    0.00738
AFIX  43
H5B   2   -0.467000    0.062353    0.278522    11.00000   -1.20000
AFIX   0
N5B   6   -0.383082   -0.303238    0.046943    11.00000    0.01591    0.01794 =
         0.02519    0.00164    0.00215    0.00415
C6B   1   -0.127761    0.240133    0.246805    11.00000    0.02371    0.01735 =
         0.03399    0.00035    0.01170    0.00559
AFIX  43
H6B   2   -0.076821    0.255686    0.280418    11.00000   -1.20000
AFIX   0
N6B   6   -0.237243   -0.285813    0.092019    11.00000    0.01616    0.01345 =
         0.02882    0.00365    0.00465    0.00457
C7B   1   -0.142000    0.279462    0.197637    11.00000    0.03195    0.01937 =
         0.03911    0.00598    0.02030    0.00978
AFIX  43
H7B   2   -0.103209    0.327106    0.190417    11.00000   -1.20000
AFIX   0
C8B   1   -0.224628    0.235371    0.160671    11.00000    0.03539    0.02023 =
         0.02961    0.00695    0.01728    0.01514
AFIX  43
H8B   2   -0.252267    0.248500    0.123227    11.00000   -1.20000
AFIX   0
C9B   1   -0.214702    0.111580    0.274362    11.00000    0.02136    0.01954 =
         0.02136    0.00152    0.00378    0.00460
AFIX  13
H9B   2   -0.163660    0.126508    0.312004    11.00000   -1.20000
AFIX   0
C10B  1   -0.231692    0.033518    0.235299    11.00000    0.02316    0.01892 =
         0.01962    0.00334    0.00392    0.00787
C11B  1   -0.269720   -0.036818    0.255381    11.00000    0.03509    0.02336 =
         0.02191    0.00686    0.01018    0.01004
AFIX  43
H11B  2   -0.286305   -0.035835    0.292707    11.00000   -1.20000
AFIX   0
C12B  1   -0.283622   -0.108363    0.221360    11.00000    0.03420    0.02019 =
         0.03026    0.01078    0.01322    0.00829
AFIX  43
H12B  2   -0.309600   -0.156290    0.235484    11.00000   -1.20000
AFIX   0
C13B  1   -0.259742   -0.110574    0.166464    11.00000    0.01894    0.01760 =
         0.02227    0.00461    0.00466    0.00695
C14B  1   -0.220365   -0.039797    0.147356    11.00000    0.02505    0.02298 =
         0.02559    0.00719    0.00928    0.01259
AFIX  43
H14B  2   -0.202952   -0.040555    0.110424    11.00000   -1.20000
AFIX   0
C15B  1   -0.206265    0.031413    0.181265    11.00000    0.02045    0.01883 =
         0.02879    0.00659    0.00812    0.00702
AFIX  43
H15B  2   -0.179016    0.079441    0.167733    11.00000   -1.20000
AFIX   0
C16B  1   -0.280004   -0.187470    0.127058    11.00000    0.02228    0.01716 =
         0.02239    0.00492    0.00558    0.00852
C17B  1   -0.361340   -0.231083    0.085386    11.00000    0.01801    0.02075 =
         0.02575    0.00591    0.00567    0.00714
C18B  1   -0.432651   -0.214393    0.070739    11.00000    0.02025    0.02828 =
         0.03023    0.00834    0.00784    0.01192
C19B  1   -0.495279   -0.277755    0.024756    11.00000    0.01726    0.03207 =
         0.03377    0.00726    0.00556    0.01050
AFIX  43
H19B  2   -0.550697   -0.284020    0.006046    11.00000   -1.20000
AFIX   0
C20B  1   -0.463657   -0.331139    0.010293    11.00000    0.01627    0.02489 =
         0.02904    0.00493    0.00270    0.00443
C21B  1   -0.167349   -0.297467    0.104635    11.00000    0.01971    0.02346 =
         0.03092    0.01115    0.00811    0.01059
C22B  1   -0.103061   -0.234698    0.152184    11.00000    0.01777    0.02217 =
         0.03184    0.00757    0.00429    0.00892
AFIX  43
H22B  2   -0.047812   -0.229324    0.169947    11.00000   -1.20000
AFIX   0
C23B  1   -0.132967   -0.181992    0.169021    11.00000    0.02006    0.02011 =
         0.02602    0.00815    0.00395    0.00588
C24B  1   -0.218793   -0.214682    0.130768    11.00000    0.01631    0.01881 =
         0.02857    0.00653    0.00542    0.00750
C25B  1   -0.506885   -0.405580   -0.039147    11.00000    0.02205    0.02637 =
         0.03877   -0.00264   -0.00393    0.00573
AFIX 137
H25A  2   -0.489579   -0.445851   -0.022885    11.00000   -1.50000
H25B  2   -0.492193   -0.394730   -0.078349    11.00000   -1.50000
H25C  2   -0.567301   -0.425097   -0.048709    11.00000   -1.50000
AFIX   0
C26B  1   -0.440973   -0.142508    0.095649    11.00000    0.02531    0.03838 =
         0.04370   -0.00019    0.00225    0.01931
AFIX 137
H26A  2   -0.393398   -0.094575    0.094728    11.00000   -1.50000
H26B  2   -0.442249   -0.143212    0.139857    11.00000   -1.50000
H26E  2   -0.492725   -0.142652    0.068676    11.00000   -1.50000
AFIX   0
C27B  1   -0.162444   -0.365495    0.070299    11.00000    0.01950    0.02244 =
         0.03917    0.00791    0.00778    0.00792
AFIX 137
H27A  2   -0.141370   -0.349641    0.034464    11.00000   -1.50000
H27B  2   -0.218046   -0.409857    0.053810    11.00000   -1.50000
H27C  2   -0.124672   -0.381977    0.099917    11.00000   -1.50000
AFIX   0
C28B  1   -0.082957   -0.106808    0.218407    11.00000    0.02607    0.02211 =
         0.03251    0.00132   -0.00375    0.00698
AFIX 137
H28A  2   -0.077944   -0.061061    0.197553    11.00000   -1.50000
H28B  2   -0.027307   -0.103299    0.239274    11.00000   -1.50000
H28C  2   -0.110969   -0.106974    0.250639    11.00000   -1.50000
AFIX   0

B1A   3    0.248658   -0.368754   -0.026165    11.00000    0.01823    0.02074 =
         0.02628    0.00685    0.00450    0.00886
C1A   1   -0.184435   -0.398590   -0.303439    11.00000    0.04055    0.04724 =
         0.03595    0.00441    0.00627    0.02603
F1A   4    0.305768   -0.305512   -0.044091    11.00000    0.01699    0.02783 =
         0.03078    0.00819    0.00486    0.00472
IR1A  5   -0.254373   -0.459815   -0.260654    11.00000    0.02791    0.02988 =
         0.02941   -0.00222   -0.00206    0.01702
N1A   6   -0.273385   -0.357778   -0.158713    11.00000    0.02092    0.02358 =
         0.03188    0.00462    0.00053    0.01415
O1A   7   -0.139014   -0.361362   -0.327197    11.00000    0.05763    0.07512 =
         0.04843    0.01846    0.02444    0.03302
C2A   1   -0.252682   -0.548447   -0.301874    11.00000    0.03280    0.04653 =
         0.04585   -0.00653   -0.00820    0.02157
F2A   4    0.288798   -0.412394    0.004319    11.00000    0.02308    0.03076 =
         0.02787    0.00659    0.00287    0.01662
N2A   6   -0.264312   -0.363376   -0.217684    11.00000    0.02778    0.02464 =
         0.02178    0.00195    0.00133    0.01276
O2A   7   -0.253022   -0.603663   -0.327961    11.00000    0.06460    0.05414 =
         0.08143   -0.02056   -0.00590    0.04474
C3A   1   -0.284419   -0.292218   -0.143918    11.00000    0.02514    0.02914 =
         0.03907    0.00366    0.00643    0.01625
AFIX  43
H3A   2   -0.291050   -0.274917   -0.105010    11.00000   -1.20000
AFIX   0
N3A   6   -0.326718   -0.493644   -0.151265    11.00000    0.02056    0.03263 =
         0.04917    0.01718    0.00246    0.01169
C4A   1   -0.284198   -0.255596   -0.195726    11.00000    0.02976    0.02288 =
         0.05236    0.00523    0.00762    0.01564
AFIX  43
H4A   2   -0.291218   -0.208294   -0.200224    11.00000   -1.20000
AFIX   0
N4A   6   -0.329262   -0.524711   -0.211000    11.00000    0.03203    0.02710 =
         0.04407   -0.00571   -0.01295    0.01685
C5A   1   -0.271687   -0.301399   -0.240193    11.00000    0.03619    0.02566 =
         0.03433    0.00846    0.00255    0.01715
AFIX  43
H5A   2   -0.268756   -0.290168   -0.281203    11.00000   -1.20000
AFIX   0
N5A   6    0.174679   -0.421986   -0.085219    11.00000    0.01735    0.02204 =
         0.02281    0.00522    0.00612    0.00917
C6A   1   -0.385294   -0.544968   -0.129839    11.00000    0.02343    0.05653 =
         0.06627    0.03593    0.01073    0.01810
AFIX  43
H6A   2   -0.395377   -0.536306   -0.090436    11.00000   -1.20000
AFIX   0
N6A   6    0.212749   -0.336476    0.019694    11.00000    0.01787    0.01827 =
         0.02271    0.00436    0.00157    0.00793
C7A   1   -0.427530   -0.612482   -0.176663    11.00000    0.02939    0.03577 =
         0.06500    0.02257   -0.00824    0.00315
AFIX  43
H7A   2   -0.472317   -0.660019   -0.175593    11.00000   -1.20000
AFIX   0
C8A   1   -0.392509   -0.598158   -0.225673    11.00000    0.03523    0.02687 =
         0.06124    0.01237   -0.00864    0.00819
AFIX  43
H8A   2   -0.410528   -0.634992   -0.264354    11.00000   -1.20000
AFIX   0
C9A   1   -0.263670   -0.414885   -0.118580    11.00000    0.01954    0.03342 =
         0.02650    0.00704    0.00197    0.01456
AFIX  13
H9A   2   -0.273371   -0.401745   -0.077499    11.00000   -1.20000
AFIX   0
C10A  1   -0.175879   -0.410573   -0.102566    11.00000    0.01990    0.02427 =
         0.02059    0.00066    0.00111    0.01170
C11A  1   -0.110128   -0.342420   -0.105609    11.00000    0.02220    0.01770 =
         0.02619    0.00341    0.00262    0.01039
AFIX  43
H11A  2   -0.119877   -0.298955   -0.119400    11.00000   -1.20000
AFIX   0
C12A  1   -0.030559   -0.337912   -0.088562    11.00000    0.01957    0.01349 =
         0.03127    0.00280    0.00386    0.00544
AFIX  43
H12A  2    0.014408   -0.290991   -0.090347    11.00000   -1.20000
AFIX   0
C13A  1   -0.015407   -0.401634   -0.068696    11.00000    0.01889    0.01704 =
         0.01986    0.00275    0.00324    0.00775
C14A  1   -0.081417   -0.468743   -0.064655    11.00000    0.02339    0.02188 =
         0.03027    0.01168    0.00733    0.01049
AFIX  43
H14A  2   -0.071780   -0.511952   -0.050122    11.00000   -1.20000
AFIX   0
C15A  1   -0.161491   -0.473290   -0.081680    11.00000    0.01635    0.02671 =
         0.02986    0.01179    0.00526    0.00610
AFIX  43
H15A  2   -0.206418   -0.519591   -0.078958    11.00000   -1.20000
AFIX   0
C16A  1    0.070543   -0.395151   -0.052595    11.00000    0.01895    0.01411 =
         0.02222    0.00776    0.00578    0.00712
C17A  1    0.129228   -0.350082    0.006154    11.00000    0.01877    0.01691 =
         0.02270    0.00679    0.00545    0.00822
C18A  1    0.122017   -0.311186    0.061238    11.00000    0.02445    0.01939 =
         0.02431    0.00783    0.00543    0.00930
C19A  1    0.200958   -0.275071    0.105169    11.00000    0.02850    0.02848 =
         0.01915    0.00317    0.00321    0.01102
AFIX  43
H19A  2    0.215657   -0.245115    0.146631    11.00000   -1.20000
AFIX   0
C20A  1    0.255922   -0.290056    0.078264    11.00000    0.02632    0.02287 =
         0.02317    0.00512    0.00078    0.01095
C21A  1    0.178421   -0.462284   -0.136983    11.00000    0.02299    0.02197 =
         0.02876    0.00763    0.00986    0.00966
C22A  1    0.100203   -0.497773   -0.183005    11.00000    0.02797    0.02186 =
         0.02495    0.00193    0.00614    0.01174
AFIX  43
H22A  2    0.086647   -0.529639   -0.223370    11.00000   -1.20000
AFIX   0
C23A  1    0.045509   -0.479156   -0.160481    11.00000    0.02201    0.01812 =
         0.02238    0.00225    0.00217    0.00683
C24A  1    0.092653   -0.431166   -0.097951    11.00000    0.01770    0.01734 =
         0.02085    0.00644    0.00214    0.00823
C25A  1    0.348188   -0.257314    0.105471    11.00000    0.02120    0.03561 =
         0.03330   -0.00374   -0.00116    0.00939
AFIX 137
H25D  2    0.367198   -0.294881    0.089799    11.00000   -1.50000
H25E  2    0.364325   -0.248839    0.152416    11.00000   -1.50000
H25F  2    0.373822   -0.206652    0.092121    11.00000   -1.50000
AFIX   0
C26A  1    0.045707   -0.310181    0.072640    11.00000    0.03187    0.03324 =
         0.02566    0.00423    0.01079    0.01522
AFIX 137
H26F  2    0.023586   -0.281757    0.042586    11.00000   -1.50000
H26G  2    0.060114   -0.283315    0.116758    11.00000   -1.50000
H26H  2    0.003486   -0.364815    0.066035    11.00000   -1.50000
AFIX   0
C27A  1    0.257148   -0.464610   -0.140664    11.00000    0.02898    0.03826 =
         0.03399    0.00814    0.01327    0.01867
AFIX 137
H27D  2    0.300340   -0.410276   -0.133203    11.00000   -1.50000
H27E  2    0.247474   -0.492698   -0.183278    11.00000   -1.50000
H27F  2    0.275405   -0.492386   -0.107931    11.00000   -1.50000
AFIX   0
C28A  1   -0.044539   -0.503698   -0.197371    11.00000    0.02024    0.03237 =
         0.03013   -0.00660    0.00036    0.00840
AFIX 137
H28D  2   -0.055056   -0.524334   -0.242458    11.00000   -1.50000
H28E  2   -0.057337   -0.457663   -0.194482    11.00000   -1.50000
H28F  2   -0.079928   -0.545098   -0.179222    11.00000   -1.50000
AFIX   0

B1C   3    0.769707    0.530312    0.463514    11.00000    0.01976    0.02774 =
         0.02268    0.00222    0.00763    0.00821
F1C   4    0.503160    0.361704    0.519405    11.00000    0.03264    0.03819 =
         0.04326    0.00171    0.01276    0.00120
F2C   4    0.573769    0.395983    0.618185    11.00000    0.03683    0.06061 =
         0.05144    0.02921   -0.00111    0.00267
F3C   4    0.479426    0.436387    0.581288    11.00000    0.04248    0.05170 =
         0.06617    0.01083    0.03398    0.01612
F4C   4    0.763646    0.759681    0.622901    11.00000    0.03957    0.03728 =
         0.05545   -0.01451    0.00643    0.01118
F5C   4    0.635313    0.721357    0.614042    11.00000    0.05094    0.04749 =
         0.05855    0.00226    0.02970    0.02467
F6C   4    0.676728    0.754449    0.533555    11.00000    0.07162    0.03643 =
         0.05081    0.01250    0.02390    0.02729
PART 1
F7C   4    1.081519    0.776845    0.580542    21.00000    0.04158    0.05077 =
         0.04036   -0.00623    0.00678    0.00454
F8C   4    0.994585    0.809490    0.604838    21.00000    0.04158    0.05077 =
         0.04036   -0.00623    0.00678    0.00454
F9C   4    1.063419    0.874002    0.543648    21.00000    0.04158    0.05077 =
         0.04036   -0.00623    0.00678    0.00454
PART 0
F10C  4    0.818461    0.709521    0.283928    11.00000    0.03885    0.09562 =
         0.03944    0.02952    0.01149    0.02909
C11C  1    0.714152    0.546865    0.505190    11.00000    0.02267    0.02927 =
         0.02092    0.00349    0.00400    0.01222
F11C  4    0.950630    0.780441    0.312131    11.00000    0.05181    0.03804 =
         0.03681    0.01500    0.01869    0.01365
C12C  1    0.653854    0.483779    0.520968    11.00000    0.02405    0.02807 =
         0.02329    0.00211    0.00291    0.01042
AFIX  43
H12C  2    0.646881    0.431324    0.508058    11.00000   -1.20000
AFIX   0
F12C  4    0.899638    0.654862    0.280763    11.00000    0.06631    0.04162 =
         0.03733    0.00575    0.02743    0.01804
C13C  1    0.603833    0.494711    0.554698    11.00000    0.01698    0.03608 =
         0.02288    0.00550    0.00517    0.00776
PART 1
F13C  4    0.455836    0.432067    0.288533    31.00000    0.04654    0.07157 =
         0.04588    0.00325    0.00322    0.04107
PART 0
C14C  1    0.612891    0.569750    0.576138    11.00000    0.02406    0.04131 =
         0.02498    0.00291    0.00777    0.01651
AFIX  43
H14C  2    0.580161    0.577553    0.600550    11.00000   -1.20000
AFIX   0
PART 1
F14C  4    0.535658    0.544260    0.273884    31.00000    0.04654    0.07157 =
         0.04588    0.00325    0.00322    0.04107
PART 0
C15C  1    0.671920    0.633763    0.560632    11.00000    0.02426    0.03553 =
         0.02329    0.00069    0.00549    0.01389
PART 1
F15C  4    0.487312    0.439929    0.200592    31.00000    0.04654    0.07157 =
         0.04588    0.00325    0.00322    0.04107
PART 0
C16C  1    0.720467    0.622308    0.525488    11.00000    0.02044    0.03084 =
         0.02604    0.00236    0.00773    0.01031
AFIX  43
H16C  2    0.759145    0.667119    0.514924    11.00000   -1.20000
AFIX   0
F16C  4    0.784833    0.376746    0.256198    11.00000    0.02938    0.04125 =
         0.04647   -0.00136    0.01818    0.01520
C17C  1    0.540930    0.423364    0.568976    11.00000    0.03094    0.04056 =
         0.02707    0.01076    0.00899    0.01264
F17C  4    0.657457    0.297763    0.203953    11.00000    0.03600    0.03988 =
         0.03304   -0.01295    0.00483    0.01522
C18C  1    0.685983    0.717206    0.581579    11.00000    0.03152    0.04067 =
         0.03312   -0.00094    0.01181    0.01672
F18C  4    0.716988    0.280343    0.295782    11.00000    0.06813    0.03924 =
         0.04692    0.01336    0.02690    0.03716
C21C  1    0.837010    0.613620    0.452960    11.00000    0.02063    0.03023 =
         0.02515    0.00076    0.00697    0.01374
C22C  1    0.897547    0.674827    0.504193    11.00000    0.02189    0.03108 =
         0.02221    0.00325    0.00608    0.01269
AFIX  43
H22C  2    0.897157    0.668730    0.546649    11.00000   -1.20000
AFIX   0
F22C  4    1.075098    0.569978    0.595017    11.00000    0.02558    0.08277 =
         0.05320    0.02964    0.01117    0.01674
C23C  1    0.957350    0.743155    0.495816    11.00000    0.02517    0.02808 =
         0.02620    0.00168    0.00600    0.00876
F23C  4    1.061009    0.470559    0.642678    11.00000    0.04944    0.06414 =
         0.06513    0.01071   -0.00784    0.03812
C24C  1    0.958992    0.756778    0.434723    11.00000    0.02568    0.02739 =
         0.03298    0.00728    0.00692    0.00821
AFIX  43
H24C  2    1.000164    0.803674    0.428672    11.00000   -1.20000
AFIX   0
F24C  4    1.025612    0.559260    0.673203    11.00000    0.03762    0.06637 =
         0.03428   -0.00524    0.00213    0.01921
C25C  1    0.898208    0.699263    0.382963    11.00000    0.02652    0.02912 =
         0.02950    0.00674    0.01159    0.01326
C26C  1    0.840059    0.629517    0.392317    11.00000    0.01980    0.02727 =
         0.02824   -0.00105    0.00412    0.01001
AFIX  43
H26C  2    0.800474    0.590790    0.355666    11.00000   -1.20000
AFIX   0
C27C  1    1.021435    0.802465    0.552695    11.00000    0.04158    0.05077 =
         0.04036   -0.00623    0.00678    0.00454
C28C  1    0.892251    0.711365    0.315631    11.00000    0.02949    0.03498 =
         0.03292    0.00792    0.01317    0.00911
C31C  1    0.707772    0.478012    0.392468    11.00000    0.01890    0.02127 =
         0.02409    0.00221    0.00856    0.00854
C32C  1    0.637734    0.488038    0.359182    11.00000    0.02132    0.02347 =
         0.02898   -0.00069    0.00808    0.01041
AFIX  43
H32C  2    0.620582    0.521257    0.380609    11.00000   -1.20000
AFIX   0
C33C  1    0.592182    0.450955    0.295608    11.00000    0.02145    0.03017 =
         0.03008    0.00711    0.00764    0.01160
C34C  1    0.614132    0.401072    0.262234    11.00000    0.02032    0.02242 =
         0.02332    0.00103    0.00308    0.00417
AFIX  43
H34C  2    0.583397    0.376235    0.218693    11.00000   -1.20000
AFIX   0
C35C  1    0.682272    0.388974    0.294733    11.00000    0.02207    0.01862 =
         0.02530    0.00246    0.00884    0.00736
C36C  1    0.728336    0.427101    0.358198    11.00000    0.01810    0.02304 =
         0.02372    0.00520    0.00819    0.00922
AFIX  43
H36C  2    0.775388    0.418178    0.378911    11.00000   -1.20000
AFIX   0
C37C  1    0.518879    0.465810    0.263149    11.00000    0.04654    0.07157 =
         0.04588    0.00325    0.00322    0.04107
C38C  1    0.709609    0.336042    0.262935    11.00000    0.02983    0.02611 =
         0.02702    0.00182    0.00647    0.01296
C41C  1    0.817638    0.480352    0.502050    11.00000    0.02620    0.03115 =
         0.01800    0.00376    0.00776    0.01254
C42C  1    0.776202    0.397394    0.496956    11.00000    0.03040    0.03048 =
         0.02143    0.00237    0.00690    0.01221
AFIX  43
H42C  2    0.719516    0.370496    0.470951    11.00000   -1.20000
AFIX   0
C43C  1    0.814373    0.353548    0.528090    11.00000    0.03830    0.03023 =
         0.02659    0.00558    0.00927    0.01629
C44C  1    0.897106    0.390778    0.568445    11.00000    0.03939    0.03946 =
         0.02825    0.00920    0.00927    0.02402
AFIX  43
H44C  2    0.924038    0.361228    0.589992    11.00000   -1.20000
AFIX   0
C45C  1    0.937573    0.471642    0.575537    11.00000    0.03200    0.03578 =
         0.02353    0.00748    0.00814    0.01920
C46C  1    0.899772    0.515236    0.543003    11.00000    0.02527    0.02914 =
         0.03075    0.00485    0.00964    0.01307
AFIX  43
H46C  2    0.930967    0.571017    0.548799    11.00000   -1.20000
AFIX   0
C47C  1    0.767480    0.266386    0.519701    11.00000    0.06669    0.03754 =
         0.02569    0.00883    0.00417    0.02607
C48C  1    1.024382    0.516244    0.620585    11.00000    0.03183    0.04579 =
         0.03528    0.01116    0.00949    0.02240

B1D   3    0.212912   -0.015660    0.201278    11.00000    0.01985    0.01589 =
         0.02527    0.00590    0.00776    0.00795
PART 1
F1D   4    0.206699    0.052043    0.442300    10.50000    0.06960    0.06177 =
         0.03593    0.01198    0.02646    0.02839
F2D   4    0.099277   -0.059042    0.404650    10.50000    0.06960    0.06177 =
         0.03593    0.01198    0.02646    0.02839
F3D   4    0.084876    0.048476    0.429761    10.50000    0.06960    0.06177 =
         0.03593    0.01198    0.02646    0.02839
PART 0
F7D   4   -0.088391   -0.084547    0.049133    11.00000    0.02710    0.05433 =
         0.03875   -0.00602    0.00315    0.02278
F8D   4   -0.115482   -0.198347   -0.001794    11.00000    0.02231    0.03263 =
         0.05360    0.00547    0.00149    0.00333
F9D   4   -0.080198   -0.096907   -0.046090    11.00000    0.03438    0.06000 =
         0.03349    0.02239    0.00476    0.02283
F10D  4    0.140396   -0.164346   -0.082888    11.00000    0.03892    0.04252 =
         0.03028   -0.00981    0.01543    0.00474
C11D  1    0.165110    0.017841    0.241329    11.00000    0.01790    0.01296 =
         0.02232   -0.00044    0.00514    0.00256
F11D  4    0.246863   -0.056830   -0.031688    11.00000    0.03546    0.02600 =
         0.03719    0.00953    0.01997    0.00931
C12D  1    0.163273    0.004750    0.303173    11.00000    0.02368    0.02301 =
         0.02275    0.00071    0.00394    0.00843
AFIX  43
H12D  2    0.189701   -0.026252    0.322710    11.00000   -1.20000
AFIX   0
F12D  4    0.234965   -0.165623   -0.001466    11.00000    0.06755    0.04548 =
         0.05189    0.02583    0.04046    0.04279
C13D  1    0.124572    0.035084    0.337015    11.00000    0.03075    0.02629 =
         0.02485    0.00076    0.00895    0.00835
F13D  4    0.360807    0.194666    0.063628    11.00000    0.05215    0.06103 =
         0.04815    0.03077    0.02395    0.03892
C14D  1    0.084005    0.079300    0.309516    11.00000    0.02517    0.02470 =
         0.03554   -0.00562    0.01058    0.00607
AFIX  43
H14D  2    0.055600    0.098733    0.331602    11.00000   -1.20000
AFIX   0
F14D  4    0.424126    0.121327    0.064255    11.00000    0.07782    0.05705 =
         0.05290    0.02875    0.04380    0.04751
C15D  1    0.085933    0.094392    0.249166    11.00000    0.02147    0.02015 =
         0.03153   -0.00043    0.00691    0.00600
F15D  4    0.491311    0.240929    0.114448    11.00000    0.04940    0.06598 =
         0.04683    0.01871    0.01120   -0.02308
C16D  1    0.126321    0.065247    0.216291    11.00000    0.01950    0.01761 =
         0.02418    0.00015    0.00460    0.00467
AFIX  43
H16D  2    0.127669    0.077932    0.175368    11.00000   -1.20000
AFIX   0
PART 1
F16D  4    0.493566    0.286990    0.344155    10.60000    0.03429    0.04101 =
         0.03707    0.00135   -0.00100    0.01204
PART 0
C17D  1    0.124566    0.018153    0.400448    11.00000    0.06960    0.06177 =
         0.03593    0.01198    0.02646    0.02839
PART 2
F17D  4    0.565603    0.207187    0.351074    10.40000    0.03429    0.04101 =
         0.03707    0.00135   -0.00100    0.01204
PART 0
C18D  1    0.041336    0.139510    0.217816    11.00000    0.05541    0.06457 =
         0.08884    0.02653    0.02254    0.04009
PART 1
F18D  4    0.461729    0.187523    0.387187    10.60000    0.03429    0.04101 =
         0.03707    0.00135   -0.00100    0.01204
F19D  4    0.447318   -0.117805    0.243121    41.00000    0.02842    0.04169 =
         0.04653    0.00559    0.00091    0.01742
F20D  4    0.467317   -0.086201    0.342569    41.00000    0.02842    0.04169 =
         0.04653    0.00559    0.00091    0.01742
PART 0
C21D  1    0.154412   -0.057497    0.127126    11.00000    0.02164    0.01233 =
         0.02293    0.00541    0.00729    0.00667
PART 1
F21D  4    0.417517   -0.211560    0.298254    41.00000    0.02842    0.04169 =
         0.04653    0.00559    0.00091    0.01742
PART 0
C22D  1    0.070363   -0.073609    0.101354    11.00000    0.02106    0.01587 =
         0.02042    0.00466    0.00762    0.00777
AFIX  43
H22D  2    0.042594   -0.062440    0.128875    11.00000   -1.20000
AFIX   0
F22D  4    0.133674   -0.333676    0.302749    11.00000    0.04149    0.02648 =
         0.04746    0.01687    0.01572    0.01458
C23D  1    0.025842   -0.105572    0.036514    11.00000    0.02319    0.01566 =
         0.02474    0.00494    0.00576    0.00678
F23D  4    0.095321   -0.247384    0.333527    11.00000    0.04677    0.03458 =
         0.04343    0.00997    0.02612    0.01435
C24D  1    0.064019   -0.123125   -0.005486    11.00000    0.02888    0.01686 =
         0.02143    0.00311    0.00624    0.00834
AFIX  43
H24D  2    0.034754   -0.142558   -0.049993    11.00000   -1.20000
AFIX   0
F24D  4    0.047378   -0.305252    0.234316    11.00000    0.02802    0.03160 =
         0.04160    0.01278    0.00467   -0.00057
C25D  1    0.146107   -0.111297    0.019818    11.00000    0.02917    0.01459 =
         0.02101    0.00531    0.01120    0.00778
C26D  1    0.189555   -0.080913    0.084594    11.00000    0.01867    0.01520 =
         0.02436    0.00413    0.00535    0.00622
AFIX  43
H26D  2    0.244933   -0.075784    0.100703    11.00000   -1.20000
AFIX   0
C27D  1   -0.063501   -0.120832    0.009905    11.00000    0.02667    0.02587 =
         0.02362    0.00430    0.00312    0.01140
C28D  1    0.191242   -0.125262   -0.023428    11.00000    0.03360    0.02047 =
         0.03071    0.00766    0.01529    0.01084
C31D  1    0.299171    0.060563    0.205057    11.00000    0.02181    0.01930 =
         0.02587    0.00344    0.00589    0.01186
C32D  1    0.322397    0.088167    0.152834    11.00000    0.02129    0.01512 =
         0.02647    0.00329    0.00704    0.00830
AFIX  43
H32D  2    0.284900    0.062881    0.110858    11.00000   -1.20000
AFIX   0
C33D  1    0.398963    0.151840    0.159667    11.00000    0.02005    0.01868 =
         0.03396    0.00926    0.01070    0.00793
C34D  1    0.454313    0.191074    0.219990    11.00000    0.01836    0.02440 =
         0.03870    0.00908    0.00577    0.00522
AFIX  43
H34D  2    0.506608    0.233717    0.224650    11.00000   -1.20000
AFIX   0
C35D  1    0.432569    0.167380    0.274030    11.00000    0.02541    0.02694 =
         0.03055    0.00441    0.00463    0.00974
C36D  1    0.356157    0.102707    0.265916    11.00000    0.02066    0.02167 =
         0.02872    0.00490    0.00578    0.00884
AFIX  43
H36D  2    0.342236    0.086644    0.302998    11.00000   -1.20000
AFIX   0
C37D  1    0.419019    0.177778    0.101442    11.00000    0.02227    0.02531 =
         0.03714    0.01218    0.01119    0.00707
C41D  1    0.234790   -0.084192    0.233726    11.00000    0.02334    0.01716 =
         0.01858   -0.00062    0.00317    0.00780
C42D  1    0.312910   -0.085817    0.248249    11.00000    0.02216    0.02028 =
         0.02282    0.00369    0.00466    0.00835
AFIX  43
H42D  2    0.357446   -0.043991    0.240152    11.00000   -1.20000
AFIX   0
C43D  1    0.327273   -0.147131    0.274292    11.00000    0.02381    0.02375 =
         0.02386    0.00097    0.00039    0.01113
C44D  1    0.264821   -0.208510    0.287502    11.00000    0.03245    0.02467 =
         0.02358    0.00665    0.00396    0.01489
AFIX  43
H44D  2    0.275146   -0.249249    0.306403    11.00000   -1.20000
AFIX   0
C45D  1    0.186570   -0.209257    0.272497    11.00000    0.03092    0.01799 =
         0.02020    0.00335    0.00569    0.00786
C46D  1    0.172176   -0.148849    0.245427    11.00000    0.02149    0.02006 =
         0.02420    0.00481    0.00518    0.00834
AFIX  43
H46D  2    0.117475   -0.151767    0.234471    11.00000   -1.20000
AFIX   0
C47D  1    0.412790   -0.143422    0.290541    11.00000    0.02842    0.04169 =
         0.04653    0.00559    0.00091    0.01742
C48D  1    0.116252   -0.273174    0.285884    11.00000    0.03257    0.02369 =
         0.03077    0.00828    0.00982    0.01058
C2    1    0.490517    0.211818    0.337399    11.00000    0.03429    0.04101 =
         0.03707    0.00135   -0.00100    0.01204
PART 2
F2E   4    0.063037   -0.052498    0.397700    10.30000    0.06960    0.06177 =
         0.03593    0.01198    0.02646    0.02839
PART 0
PART 3
F1E   4    0.132249   -0.051326    0.412216    10.20000    0.06960    0.06177 =
         0.03593    0.01198    0.02646    0.02839
PART 0
PART 2
F3E   4    0.117428    0.076347    0.436578    10.30000    0.06960    0.06177 =
         0.03593    0.01198    0.02646    0.02839

F0AA  4    1.061636    0.768509    0.595128   -21.00000    0.04158    0.05077 =
         0.04036   -0.00623    0.00678    0.00454
F1AA  4    1.085822    0.858299    0.539068   -21.00000    0.04158    0.05077 =
         0.04036   -0.00623    0.00678    0.00454
F2AA  4    0.988820    0.835261    0.586353   -21.00000    0.04158    0.05077 =
         0.04036   -0.00623    0.00678    0.00454
PART 0
PART 1
F17E  4    0.570509    0.230319    0.340726    10.60000    0.03429    0.04101 =
         0.03707    0.00135   -0.00100    0.01204
PART 0
PART 2
F18E  4    0.479805    0.170412    0.384358    10.40000    0.03429    0.04101 =
         0.03707    0.00135   -0.00100    0.01204
F16E  4    0.505760    0.285256    0.357591    10.40000    0.03429    0.04101 =
         0.03707    0.00135   -0.00100    0.01204

F3AA  4    0.546290    0.538822    0.246201   -31.00000    0.04654    0.07157 =
         0.04588    0.00325    0.00322    0.04107
F4AA  4    0.471913    0.412552    0.207401   -31.00000    0.04654    0.07157 =
         0.04588    0.00325    0.00322    0.04107
F5AA  4    0.467651    0.469655    0.294362   -31.00000    0.04654    0.07157 =
         0.04588    0.00325    0.00322    0.04107
F20E  4    0.457000   -0.115811    0.351681   -41.00000    0.02842    0.04169 =
         0.04653    0.00559    0.00091    0.01742
F21E  4    0.405774   -0.220058    0.275710   -41.00000    0.02842    0.04169 =
         0.04653    0.00559    0.00091    0.01742
F19E  4    0.460920   -0.104890    0.257215   -41.00000    0.02842    0.04169 =
         0.04653    0.00559    0.00091    0.01742
F6AA  4    0.741810    0.244334    0.569655    11.00000    0.07994    0.03569 =
         0.04797    0.00599    0.02096   -0.00077
F7AA  4    0.700318    0.234877    0.468610    11.00000    0.10872    0.02958 =
         0.05657    0.00039   -0.03322    0.01365
F8AA  4    0.813936    0.227282    0.513768    11.00000    0.10674    0.04434 =
         0.11155    0.02088    0.04683    0.04578
PART 0
PART 3
F9AA  4    0.048765    0.001047    0.410556    10.20000    0.06960    0.06177 =
         0.03593    0.01198    0.02646    0.02839
PART 0
PART 2
F0BA  4    0.195269    0.018762    0.439784    10.30000    0.06960    0.06177 =
         0.03593    0.01198    0.02646    0.02839
PART 0
PART 3
F1BA  4    0.180440    0.070742    0.452508    10.20000    0.06960    0.06177 =
         0.03593    0.01198    0.02646    0.02839
PART 0
PART 1
F1    4   -0.021365    0.095013    0.162135    11.00000    0.05541    0.06457 =
         0.08884    0.02653    0.02254    0.04009
F2    4   -0.001442    0.159045    0.250987    11.00000    0.05541    0.06457 =
         0.08884    0.02653    0.02254    0.04009
F3    4    0.086352    0.202293    0.198730    11.00000    0.05541    0.06457 =
         0.08884    0.02653    0.02254    0.04009

PART 0
C5    1    0.319896    0.261598    0.625850    10.50000    0.05150    0.09689 =
         0.03419   -0.01112    0.00639    0.00744
AFIX  23
H5C   2    0.335877    0.306371    0.602882    10.50000   -1.20000
H5D   2    0.313646    0.282062    0.665895    10.50000   -1.20000
AFIX   0
C7    1    0.234593    0.199721    0.584829    10.50000    0.11057    0.08478 =
         0.08027    0.01355    0.06297    0.06328
AFIX  23
H7C   2    0.199651    0.227812    0.569399    10.50000   -1.20000
H7D   2    0.241412    0.175429    0.546604    10.50000   -1.20000
AFIX   0
C8    1    0.189237    0.137079    0.612345    10.50000    0.16703    0.07331 =
         0.08045    0.04176    0.07231    0.08498
AFIX  43
H8    2    0.210735    0.147290    0.657850    10.50000   -1.20000
AFIX   0
C9    1    0.388765    0.240959    0.643924    10.50000    0.11692    0.28567 =
         0.06609    0.07866    0.04964    0.12999
AFIX 137
H9C   2    0.429659    0.269150    0.622865    10.50000   -1.50000
H9D   2    0.368759    0.183570    0.630674    10.50000   -1.50000
H9E   2    0.414942    0.256052    0.690586    10.50000   -1.50000
AFIX   0
C10   1    0.120889    0.064681    0.587692    10.50000    0.11340    0.14321 =
         0.05284    0.01721    0.02506    0.03153
AFIX 137
H10A  2    0.083805    0.068148    0.548047    10.50000   -1.50000
H10B  2    0.090903    0.050584    0.619082    10.50000   -1.50000
H10C  2    0.139434    0.023910    0.578443    10.50000   -1.50000
AFIX   0

C3    1    0.500000    0.000000    0.500000    10.25000    0.04444    0.08207 =
         0.03737   -0.03066    0.01050    0.00949
C4    1    0.355799   -0.014290    0.435691    10.50000    0.04074    0.10361 =
         0.06745   -0.01929    0.00534    0.03863
PART 1
AFIX 137
H4C   2    0.338564   -0.059461    0.401435    10.25000   -1.50000
H4D   2    0.332456    0.022027    0.418980    10.25000   -1.50000
H4E   2    0.335419   -0.033490    0.471107    10.25000   -1.50000
AFIX   0
C0AA  1    0.447199    0.027776    0.459010    10.25000    0.05458    0.05207 =
         0.03384   -0.00045   -0.00178    0.01789
PART 0
PART 2
C1AA  1    0.410001   -0.039183    0.479106    10.25000    0.05396    0.07152 =
         0.05234    0.03970    0.03530    0.01997
HKLF 4


REM  Macquarie_19Nov18_0m_a.res in P-1
REM wR2 = 0.1432, GooF = S = 1.037, Restrained GooF = 1.050 for all data
REM R1 = 0.0526 for 23283 Fo > 4sig(Fo) and 0.0766 for all 30329 data
REM 1785 parameters refined using 305 restraints

END

WGHT      0.0566     41.5171

REM Highest difference peak  6.499,  deepest hole -3.699,  1-sigma level  0.144
Q1    1  -0.2834 -0.4793 -0.2341  11.00000  0.05    6.50
Q2    1  -0.3575 -0.4993 -0.2692  11.00000  0.05    3.65
Q3    1   0.0790  0.1769  0.1655  11.00000  0.05    2.00
Q4    1   0.2612  0.1554  0.6095  11.00000  0.05    1.79
Q5    1   0.0952  0.2205  0.2449  11.00000  0.05    1.66
Q6    1   0.0420  0.1976  0.2507  11.00000  0.05    1.21
Q7    1  -0.2399 -0.4462 -0.3125  11.00000  0.05    1.12
Q8    1   0.5004  0.1453  0.3733  11.00000  0.05    1.11
Q9    1   0.4359 -0.1582  0.3631  11.00000  0.05    1.04
Q10   1   1.0130  0.8814  0.5461  11.00000  0.05    1.02
Q11   1  -0.1974 -0.4203 -0.2806  11.00000  0.05    1.00
Q12   1   0.3812  0.1638  0.5840  11.00000  0.05    0.99
Q13   1   0.3158  0.1779  0.6276  11.00000  0.05    0.99
Q14   1   0.5382  0.4934  0.2018  11.00000  0.05    0.95
Q15   1   0.0223 -0.0412  0.3881  11.00000  0.05    0.94
Q16   1   0.1601  0.0310  0.6596  11.00000  0.05    0.89
Q17   1   0.3574 -0.0349  0.4573  11.00000  0.05    0.87
Q18   1   0.1633  0.1310  0.5865  11.00000  0.05    0.84
Q19   1   0.9268  0.8538  0.3370  11.00000  0.05    0.83
Q20   1   0.5372  0.1780  0.3645  11.00000  0.05    0.80
;
_shelx_res_checksum              19427
_olex2_submission_special_instructions 'No special instructions were received'
# start Validation Reply Form
_vrf_PLAT971_macquarie_19nov18_0m_a 
;
PROBLEM: Check Calcd Resid. Dens.  0.99A   From Ir1A            6.68 eA-3  
RESPONSE: The absorption effects were not adequately covered by multi-scan
SADABS approach for two Ir ions in the asymmetric unit.
;
_vrf_PLAT910_macquarie_19nov18_0m_a 
;
PROBLEM: Missing # of FCF Reflection(s) Below Theta(Min).         16 Note  
RESPONSE: Some of the reflections were lost in the beam stop and some
very low angle with high disagreement were omitted from the least-squares
refinement.
;
_vrf_PLAT972_macquarie_19nov18_0m_a 
;
PROBLEM: Check Calcd Resid. Dens.  0.80A   From Ir1A           -3.44 eA-3  
RESPONSE: same as above
;
# end Validation Reply Form
